# Supplementary material for: Ultrasensitive colorimetric detection of fluoride and arsenate in water and mammalian cells using recyclable metal oxacalixarene probe: a lateral flow assay
Source: Sci Rep. 2022 Oct 12;12:17119. doi: 10.1038/s41598-022-21407-w (PMC9556598; doi:10.1038/s41598-022-21407-w)
Supplement: Supplementary file 3 — Supplementary Information 2. [file 41598_2022_21407_MOESM3_ESM.cif]

data_Compound1
_audit_creation_date               2019-03-22
_audit_creation_method
;
Olex2 1.2
(compiled 2018.05.29 svn.r3508 for OlexSys, GUI svn.r5506)
;
_shelx_SHELXL_version_number       '2016/6'
_audit_contact_author_address      ?
_audit_contact_author_email        ?
_audit_contact_author_name         ''
_audit_contact_author_phone        ?
_publ_contact_author_id_orcid      ?
_publ_section_references
;
Bourhis, L.J., Dolomanov, O.V., Gildea, R.J., Howard, J.A.K., Puschmann, H.
 (2015). Acta Cryst. A71, 59-75.

Dolomanov, O.V., Bourhis, L.J., Gildea, R.J, Howard, J.A.K. & Puschmann, H.
 (2009), J. Appl. Cryst. 42, 339-341.

Sheldrick, G.M. (2015). Acta Cryst. C71, 3-8.
;
_chemical_name_common              ?
_chemical_name_systematic          ?
_chemical_formula_moiety           '2(C24 H12 N4 O14), 2(C H4 O)'
_chemical_formula_sum              'C50 H32 N8 O30'
_chemical_formula_weight           1224.83
_chemical_melting_point            ?
loop_
  _atom_type_symbol
  _atom_type_description
  _atom_type_scat_dispersion_real
  _atom_type_scat_dispersion_imag
  _atom_type_scat_source
 'C' 'C' 0.0033 0.0016 'International Tables Vol C Tables 4.2.6.8 and 6.1.1.4'
 'H' 'H' 0.0000 0.0000 'International Tables Vol C Tables 4.2.6.8 and 6.1.1.4'
 'N' 'N' 0.0061 0.0033 'International Tables Vol C Tables 4.2.6.8 and 6.1.1.4'
 'O' 'O' 0.0106 0.0060 'International Tables Vol C Tables 4.2.6.8 and 6.1.1.4'

_shelx_space_group_comment
;
The symmetry employed for this shelxl refinement is uniquely defined
by the following loop, which should always be used as a source of
symmetry information in preference to the above space-group names.
They are only intended as comments.
;
_space_group_crystal_system        'triclinic'
_space_group_IT_number             2
_space_group_name_H-M_alt          'P -1'
_space_group_name_Hall             '-P 1'
loop_
  _space_group_symop_operation_xyz
 'x, y, z'
 '-x, -y, -z'

_cell_length_a                     14.3488(9)
_cell_length_b                     15.0188(9)
_cell_length_c                     15.2848(10)
_cell_angle_alpha                  97.162(5)
_cell_angle_beta                   92.241(4)
_cell_angle_gamma                  101.857(4)
_cell_volume                       3191.4(4)
_cell_formula_units_Z              2
_cell_measurement_temperature      140(2)
_cell_measurement_reflns_used      5401
_cell_measurement_theta_min        2.74
_cell_measurement_theta_max       22.23
_shelx_estimated_absorpt_T_max     0.992
_shelx_estimated_absorpt_T_min     0.968
_exptl_absorpt_coefficient_mu      0.108
_exptl_absorpt_process_details 'SADABS 2014/5'
_exptl_absorpt_correction_type   multi-scan
_exptl_absorpt_correction_T_max  0.7454
_exptl_absorpt_correction_T_min  0.6434
_exptl_absorpt_special_details     ?
_exptl_crystal_colour              ?
_exptl_crystal_density_diffrn      1.275
_exptl_crystal_density_meas        ?
_exptl_crystal_density_method      ?
_exptl_crystal_description         Plate
_exptl_crystal_F_000               1256
_exptl_crystal_size_max            0.3
_exptl_crystal_size_mid            0.2
_exptl_crystal_size_min            0.07
_exptl_transmission_factor_max     ?
_exptl_transmission_factor_min     ?
_diffrn_reflns_av_R_equivalents    0.0561
_diffrn_reflns_av_unetI/netI       0.0850
_diffrn_reflns_Laue_measured_fraction_full  0.984
_diffrn_reflns_Laue_measured_fraction_max  0.984
_diffrn_reflns_limit_h_max         16
_diffrn_reflns_limit_h_min         -17
_diffrn_reflns_limit_k_max         17
_diffrn_reflns_limit_k_min         -17
_diffrn_reflns_limit_l_max         18
_diffrn_reflns_limit_l_min         -17
_diffrn_reflns_number              29298
_diffrn_reflns_point_group_measured_fraction_full  0.984
_diffrn_reflns_point_group_measured_fraction_max  0.984
_diffrn_reflns_theta_full          25.000
_diffrn_reflns_theta_max           25.000
_diffrn_reflns_theta_min           1.790
_diffrn_ambient_temperature        140(2)
_diffrn_detector_area_resol_mean   ?
_diffrn_measured_fraction_theta_full  0.984
_diffrn_measured_fraction_theta_max  0.984
_diffrn_measurement_device_type  'Bruker APEX-II CCD'
_diffrn_measurement_method       '\f and \w scans'
_diffrn_radiation_type             MoK\a
_diffrn_radiation_wavelength       0.71073
_diffrn_source                     ?
_reflns_Friedel_coverage           0.000
_reflns_Friedel_fraction_full      .
_reflns_Friedel_fraction_max       .
_reflns_number_gt                  6294
_reflns_number_total               11054
_reflns_special_details
;
 Reflections were merged by SHELXL according to the crystal
 class for the calculation of statistics and refinement.
 
 Structure factors included contributions from the .fab file.
 
 _reflns_Friedel_fraction is defined as the number of unique
 Friedel pairs measured divided by the number that would be
 possible theoretically, ignoring centric projections and
 systematic absences.
;
_reflns_threshold_expression       'I > 2\s(I)'
_computing_data_collection       'Bruker APEX2'
_computing_cell_refinement       'Bruker SAINT'
_computing_data_reduction        'Bruker SAINT'
_computing_molecular_graphics      'Olex2 (Dolomanov et al., 2009)'
_computing_publication_material    'Olex2 (Dolomanov et al., 2009)'
_computing_structure_refinement    'ShelXL (Sheldrick, 2015)'
_computing_structure_solution      'olex2.solve (Bourhis et al., 2015)'
_refine_diff_density_max           0.701
_refine_diff_density_min           -0.443
_refine_diff_density_rms           0.090
_refine_ls_extinction_coef         .
_refine_ls_extinction_method       none
_refine_ls_goodness_of_fit_ref     1.036
_refine_ls_hydrogen_treatment      constr
_refine_ls_matrix_type             full
_refine_ls_number_parameters       799
_refine_ls_number_reflns           11054
_refine_ls_number_restraints       0
_refine_ls_R_factor_all            0.1522
_refine_ls_R_factor_gt             0.1041
_refine_ls_restrained_S_all        1.036
_refine_ls_shift/su_max            0.000
_refine_ls_shift/su_mean           0.000
_refine_ls_structure_factor_coef   Fsqd
_refine_ls_weighting_details      
 'w=1/[\s^2^(Fo^2^)+(0.1919P)^2^+2.4117P] where P=(Fo^2^+2Fc^2^)/3'
_refine_ls_weighting_scheme        calc
_refine_ls_wR_factor_gt            0.2917
_refine_ls_wR_factor_ref           0.3288
_refine_special_details            ?
_olex2_refinement_description
;
1. Fixed Uiso
 At 1.2 times of:
  All C(H) groups
 At 1.5 times of:
  All C(H,H,H) groups, All O(H) groups
2.a Aromatic/amide H refined with riding coordinates:
 C12(H12), C36(H36), C48(H48), C30(H30), C26(H26), C16(H16), C45(H45), C2(H2),
 C28(H28), C18(H18), C6(H6), C14(H14A), C38(H38), C24(H24), C4(H4), C33(H33),
 C40(H40), C42(H42), C21(H21), C9(H9A)
2.b Tetrahedral OH refined with riding coordinates:
 O14(H14), O9(H9)
2.c Idealised Me refined as rotating group:
 C52(H52A,H52B,H52C), C51(H51A,H51B,H51C)
2.d Idealised tetrahedral OH refined as rotating group:
 O19(H19), O24(H24A), O32(H32), O33(H33A)
;
_atom_sites_solution_hydrogens     geom
_atom_sites_solution_primary       iterative
_atom_sites_solution_secondary     ?
loop_
  _atom_site_label
  _atom_site_type_symbol
  _atom_site_fract_x
  _atom_site_fract_y
  _atom_site_fract_z
  _atom_site_U_iso_or_equiv
  _atom_site_adp_type
  _atom_site_occupancy
  _atom_site_site_symmetry_order
  _atom_site_calc_flag
  _atom_site_refinement_flags_posn
  _atom_site_refinement_flags_adp
  _atom_site_refinement_flags_occupancy
  _atom_site_disorder_assembly
  _atom_site_disorder_group
 O4 O -0.3618(3) 0.4433(3) 0.2755(3) 0.0501(10) Uani 1 1 d . . . . .
 O26 O -0.2564(3) 0.3200(3) 0.4970(3) 0.0560(10) Uani 1 1 d . . . . .
 O3 O -0.1415(3) 0.2413(3) 0.2475(3) 0.0597(11) Uani 1 1 d . . . . .
 O11 O -0.1006(3) 0.3034(3) -0.0007(3) 0.0548(10) Uani 1 1 d . . . . .
 O1 O -0.5713(3) 0.2142(3) 0.4075(3) 0.0562(11) Uani 1 1 d . . . . .
 O14 O -0.3944(3) 0.4906(3) 0.5812(3) 0.0673(12) Uani 1 1 d . . . . .
 H14 H -0.424406 0.466293 0.621295 0.101 Uiso 1 1 calc R . . . .
 O17 O -0.1502(3) 0.0199(3) 0.9020(3) 0.0602(11) Uani 1 1 d . . . . .
 O2 O -0.3336(3) 0.0309(3) 0.4157(3) 0.0585(11) Uani 1 1 d . . . . .
 N7 N -0.2605(3) 0.2928(3) 0.5690(3) 0.0464(11) Uani 1 1 d . . . . .
 O23 O -0.1466(4) -0.1591(3) 0.8684(3) 0.0744(14) Uani 1 1 d . . . . .
 O9 O -0.0226(3) 0.1998(3) 0.5250(3) 0.0703(13) Uani 1 1 d . . . . .
 H9 H -0.035425 0.169132 0.566924 0.105 Uiso 1 1 calc R . . . .
 O25 O -0.3280(3) 0.2379(3) 0.5898(3) 0.0704(13) Uani 1 1 d . . . . .
 O10 O -0.0761(4) 0.2187(3) 0.0947(3) 0.0775(14) Uani 1 1 d . . . . .
 C11 C -0.4238(4) 0.0414(4) 0.3976(4) 0.0442(13) Uani 1 1 d . . . . .
 N3 N -0.1147(4) 0.2758(3) 0.0705(3) 0.0501(12) Uani 1 1 d . . . . .
 O18 O -0.2496(3) 0.2454(4) 0.7425(3) 0.0814(16) Uani 1 1 d . . . . .
 C12 C -0.4483(4) 0.1271(4) 0.4084(4) 0.0451(13) Uani 1 1 d . . . . .
 H12 H -0.400640 0.180906 0.427212 0.054 Uiso 1 1 calc R . . . .
 N1 N -0.7075(3) 0.0588(4) 0.3375(4) 0.0576(13) Uani 1 1 d . . . . .
 O7 O -0.4234(4) -0.1497(3) 0.4130(4) 0.0746(13) Uani 1 1 d . . . . .
 N5 N 0.2375(4) 0.0562(4) 0.8570(4) 0.0702(16) Uani 1 1 d . . . . .
 O6 O -0.7708(3) -0.0028(3) 0.3563(3) 0.0843(15) Uani 1 1 d . . . . .
 O22 O -0.0649(3) -0.1719(3) 0.7551(4) 0.0746(14) Uani 1 1 d . . . . .
 N8 N 0.0639(4) 0.4751(4) 0.6286(3) 0.0581(13) Uani 1 1 d . . . . .
 O15 O 0.0663(3) 0.4357(2) 0.7968(2) 0.0493(10) Uani 1 1 d . . . . .
 C36 C 0.0060(4) 0.1178(3) 0.9187(3) 0.0451(13) Uani 1 1 d . . . . .
 H36 H -0.017720 0.169586 0.942839 0.054 Uiso 1 1 calc R . . . .
 O12 O -0.3408(4) 0.4672(4) 0.0174(4) 0.0946(17) Uani 1 1 d . . . . .
 C23 C -0.3052(4) 0.3981(3) 0.2271(3) 0.0401(12) Uani 1 1 d . . . . .
 O27 O 0.0500(4) 0.5371(4) 0.5898(3) 0.0937(17) Uani 1 1 d . . . . .
 O8 O -0.5051(4) -0.1778(3) 0.2884(4) 0.0879(16) Uani 1 1 d . . . . .
 C25 C 0.0870(4) 0.4012(4) 0.8745(4) 0.0458(14) Uani 1 1 d . . . . .
 C48 C -0.0905(4) 0.3350(4) 0.7721(4) 0.0464(14) Uani 1 1 d . . . . .
 H48 H -0.087943 0.318269 0.829924 0.056 Uiso 1 1 calc R . . . .
 C19 C -0.1947(4) 0.2966(4) 0.2142(4) 0.0440(13) Uani 1 1 d . . . . .
 C44 C -0.1757(4) 0.3254(4) 0.6315(4) 0.0436(13) Uani 1 1 d . . . . .
 C32 C 0.1374(4) 0.0513(4) 0.8703(4) 0.0461(13) Uani 1 1 d . . . . .
 C5 C -0.5020(4) 0.2982(4) 0.4156(4) 0.0431(13) Uani 1 1 d . . . . .
 N2 N -0.4714(4) -0.1295(4) 0.3550(4) 0.0587(14) Uani 1 1 d . . . . .
 O19 O 0.1155(5) 0.4813(3) 1.1068(3) 0.0883(17) Uani 1 1 d . . . . .
 H19 H 0.070546 0.509201 1.104087 0.132 Uiso 1 1 calc GR . . . .
 N4 N -0.3411(4) 0.4728(4) 0.0967(4) 0.0603(14) Uani 1 1 d . . . . .
 C30 C 0.1095(4) 0.3159(4) 0.8669(4) 0.0458(13) Uani 1 1 d . . . . .
 H30 H 0.106791 0.278488 0.811607 0.055 Uiso 1 1 calc R . . . .
 N6 N -0.0811(4) -0.1314(3) 0.8230(4) 0.0578(13) Uani 1 1 d . . . . .
 O21 O 0.2680(4) -0.0121(4) 0.8518(4) 0.0909(16) Uani 1 1 d . . . . .
 C20 C -0.1815(4) 0.3136(3) 0.1258(3) 0.0416(13) Uani 1 1 d . . . . .
 C1 C -0.3983(4) 0.4080(4) 0.3493(4) 0.0432(13) Uani 1 1 d . . . . .
 C37 C -0.1977(4) 0.0911(4) 0.8942(4) 0.0476(14) Uani 1 1 d . . . . .
 C26 C 0.0874(4) 0.4550(4) 0.9524(4) 0.0507(15) Uani 1 1 d . . . . .
 H26 H 0.068908 0.512370 0.954152 0.061 Uiso 1 1 calc R . . . .
 O24 O -0.3866(4) 0.1774(4) 1.0074(4) 0.0907(17) Uani 1 1 d . . . . .
 H24A H -0.371575 0.159828 1.055080 0.136 Uiso 1 1 calc GR . . . .
 C16 C -0.0877(4) 0.2266(4) 0.3892(4) 0.0521(15) Uani 1 1 d . . . . .
 H16 H -0.030901 0.270374 0.383660 0.063 Uiso 1 1 calc R . . . .
 C45 C -0.0994(4) 0.3832(3) 0.6036(3) 0.0432(13) Uani 1 1 d . . . . .
 H45 H -0.102091 0.400012 0.545819 0.052 Uiso 1 1 calc R . . . .
 C17 C -0.1624(4) 0.2068(4) 0.3253(4) 0.0454(13) Uani 1 1 d . . . . .
 C2 C -0.3771(4) 0.4635(4) 0.4307(4) 0.0494(14) Uani 1 1 d . . . . .
 H2 H -0.333127 0.520772 0.435182 0.059 Uiso 1 1 calc R . . . .
 C43 C -0.1721(4) 0.2992(4) 0.7164(4) 0.0481(14) Uani 1 1 d . . . . .
 C7 C -0.5413(4) 0.1340(4) 0.3918(4) 0.0434(13) Uani 1 1 d . . . . .
 C46 C -0.0193(4) 0.4167(4) 0.6590(4) 0.0470(14) Uani 1 1 d . . . . .
 O16 O 0.1681(3) 0.2062(2) 0.9407(3) 0.0534(10) Uani 1 1 d . . . . .
 C15 C -0.0996(4) 0.1790(4) 0.4627(4) 0.0483(14) Uani 1 1 d . . . . .
 C28 C 0.1407(4) 0.3394(4) 1.0256(4) 0.0511(15) Uani 1 1 d . . . . .
 H28 H 0.160344 0.317766 1.077628 0.061 Uiso 1 1 calc R . . . .
 C29 C 0.1361(4) 0.2888(4) 0.9452(4) 0.0451(13) Uani 1 1 d . . . . .
 C47 C -0.0132(4) 0.3940(4) 0.7456(3) 0.0407(12) Uani 1 1 d . . . . .
 C10 C -0.4945(5) -0.0360(4) 0.3704(4) 0.0517(15) Uani 1 1 d . . . . .
 O5 O -0.7198(4) 0.1157(4) 0.2952(4) 0.102(2) Uani 1 1 d . . . . .
 C41 C -0.2467(4) 0.2023(4) 0.8169(4) 0.0540(16) Uani 1 1 d . . . . .
 C18 C -0.2467(4) 0.1441(4) 0.3316(4) 0.0456(13) Uani 1 1 d . . . . .
 H18 H -0.296857 0.131581 0.286488 0.055 Uiso 1 1 calc R . . . .
 C34 C -0.0205(4) -0.0420(3) 0.8558(4) 0.0455(13) Uani 1 1 d . . . . .
 C22 C -0.2934(4) 0.4121(4) 0.1396(4) 0.0455(13) Uani 1 1 d . . . . .
 C31 C 0.1037(4) 0.1255(4) 0.9095(4) 0.0468(14) Uani 1 1 d . . . . .
 C6 C -0.4626(4) 0.3226(4) 0.3416(4) 0.0488(14) Uani 1 1 d . . . . .
 H6 H -0.477581 0.284065 0.286536 0.059 Uiso 1 1 calc R . . . .
 C14 C -0.1828(4) 0.1179(4) 0.4728(4) 0.0500(14) Uani 1 1 d . . . . .
 H14A H -0.190972 0.088140 0.524186 0.060 Uiso 1 1 calc R . . . .
 C3 C -0.4193(4) 0.4358(4) 0.5034(4) 0.0485(14) Uani 1 1 d . . . . .
 C38 C -0.2641(4) 0.1025(4) 0.9568(4) 0.0518(15) Uani 1 1 d . . . . .
 H38 H -0.270769 0.067082 1.004436 0.062 Uiso 1 1 calc R . . . .
 O32 O -0.4815(5) 0.4429(5) 0.7237(4) 0.107(2) Uani 1 1 d . . . . .
 H32 H -0.534014 0.452054 0.741010 0.161 Uiso 1 1 calc GR . . . .
 C13 C -0.2547(4) 0.1012(4) 0.4052(4) 0.0425(13) Uani 1 1 d . . . . .
 C24 C -0.2563(4) 0.3381(4) 0.2624(4) 0.0454(13) Uani 1 1 d . . . . .
 H24 H -0.265971 0.325688 0.321176 0.054 Uiso 1 1 calc R . . . .
 C4 C -0.4822(4) 0.3497(4) 0.4973(4) 0.0525(15) Uani 1 1 d . . . . .
 H4 H -0.510092 0.328056 0.548117 0.063 Uiso 1 1 calc R . . . .
 C33 C 0.0762(4) -0.0322(4) 0.8449(4) 0.0461(14) Uani 1 1 d . . . . .
 H33 H 0.100410 -0.083305 0.819956 0.055 Uiso 1 1 calc R . . . .
 O33 O -0.0188(4) 0.1022(4) 0.6579(4) 0.0917(16) Uani 1 1 d . . . . .
 H33A H 0.029011 0.127716 0.692164 0.138 Uiso 1 1 calc GR . . . .
 C35 C -0.0572(4) 0.0327(4) 0.8920(4) 0.0470(14) Uani 1 1 d . . . . .
 C8 C -0.6103(4) 0.0549(4) 0.3623(4) 0.0478(14) Uani 1 1 d . . . . .
 O28 O 0.1428(4) 0.4593(5) 0.6406(3) 0.106(2) Uani 1 1 d . . . . .
 C40 C -0.3121(4) 0.2155(5) 0.8778(5) 0.070(2) Uani 1 1 d . . . . .
 H40 H -0.351488 0.258278 0.871396 0.083 Uiso 1 1 calc R . . . .
 C42 C -0.1892(4) 0.1395(4) 0.8226(4) 0.0502(14) Uani 1 1 d . . . . .
 H42 H -0.145627 0.129933 0.778946 0.060 Uiso 1 1 calc R . . . .
 C21 C -0.2329(4) 0.3689(4) 0.0902(4) 0.0480(14) Uani 1 1 d . . . . .
 H21 H -0.226994 0.377778 0.030070 0.058 Uiso 1 1 calc R . . . .
 C27 C 0.1150(5) 0.4254(4) 1.0292(4) 0.0582(16) Uani 1 1 d . . . . .
 O13 O -0.3819(6) 0.5236(4) 0.1384(4) 0.114(2) Uani 1 1 d . . . . .
 C9 C -0.5873(4) -0.0314(4) 0.3517(4) 0.0524(15) Uani 1 1 d . . . . .
 H9A H -0.634525 -0.085274 0.332056 0.063 Uiso 1 1 calc R . . . .
 C39 C -0.3199(4) 0.1661(4) 0.9483(4) 0.0584(16) Uani 1 1 d . . . . .
 C52 C -0.0126(7) 0.0083(6) 0.6276(6) 0.098(3) Uani 1 1 d . . . . .
 H52A H -0.042437 -0.009957 0.567538 0.147 Uiso 1 1 calc GR . . . .
 H52B H -0.045861 -0.032384 0.667153 0.147 Uiso 1 1 calc GR . . . .
 H52C H 0.054545 0.003839 0.627783 0.147 Uiso 1 1 calc GR . . . .
 C51 C -0.4369(8) 0.4137(6) 0.7854(5) 0.097(3) Uani 1 1 d . . . . .
 H51A H -0.408267 0.465349 0.830496 0.146 Uiso 1 1 calc GR . . . .
 H51B H -0.386579 0.385134 0.760166 0.146 Uiso 1 1 calc GR . . . .
 H51C H -0.481855 0.368278 0.812291 0.146 Uiso 1 1 calc GR . . . .
 O3AA O 0.2888(5) 0.1312(4) 0.8493(7) 0.161(4) Uani 1 1 d . . . . .

loop_
  _atom_site_aniso_label
  _atom_site_aniso_U_11
  _atom_site_aniso_U_22
  _atom_site_aniso_U_33
  _atom_site_aniso_U_23
  _atom_site_aniso_U_13
  _atom_site_aniso_U_12
 O4 0.049(2) 0.054(2) 0.055(2) 0.0177(19) 0.014(2) 0.0199(19)
 O26 0.050(2) 0.070(3) 0.055(3) 0.025(2) 0.001(2) 0.019(2)
 O3 0.054(2) 0.085(3) 0.059(3) 0.040(2) 0.020(2) 0.040(2)
 O11 0.068(3) 0.055(2) 0.045(2) 0.0126(19) 0.013(2) 0.016(2)
 O1 0.034(2) 0.049(2) 0.089(3) 0.023(2) -0.001(2) 0.0109(17)
 O14 0.064(3) 0.067(3) 0.065(3) 0.002(2) 0.009(2) 0.004(2)
 O17 0.048(3) 0.045(2) 0.090(3) 0.019(2) 0.018(2) 0.0095(19)
 O2 0.049(2) 0.051(2) 0.080(3) 0.022(2) 0.002(2) 0.0109(19)
 N7 0.036(3) 0.052(3) 0.054(3) 0.011(2) 0.003(2) 0.013(2)
 O23 0.082(3) 0.052(2) 0.084(3) 0.026(2) 0.012(3) -0.008(2)
 O9 0.061(3) 0.077(3) 0.074(3) 0.009(2) -0.022(2) 0.024(2)
 O25 0.049(3) 0.084(3) 0.069(3) 0.020(2) -0.007(2) -0.013(2)
 O10 0.106(4) 0.078(3) 0.068(3) 0.026(3) 0.025(3) 0.052(3)
 C11 0.034(3) 0.058(3) 0.041(3) 0.011(3) -0.003(2) 0.009(3)
 N3 0.074(3) 0.045(3) 0.038(3) 0.012(2) 0.006(2) 0.022(2)
 O18 0.034(2) 0.131(4) 0.081(3) 0.072(3) -0.008(2) -0.011(2)
 C12 0.039(3) 0.044(3) 0.052(3) 0.016(3) 0.000(3) 0.005(2)
 N1 0.036(3) 0.070(3) 0.062(3) 0.020(3) -0.001(2) -0.005(3)
 O7 0.078(3) 0.063(3) 0.088(4) 0.028(3) 0.015(3) 0.012(2)
 N5 0.051(3) 0.047(3) 0.119(5) 0.016(3) 0.016(3) 0.021(3)
 O6 0.059(3) 0.089(3) 0.094(4) 0.017(3) 0.016(3) -0.014(3)
 O22 0.067(3) 0.056(3) 0.091(4) -0.020(3) 0.011(3) 0.010(2)
 N8 0.054(4) 0.060(3) 0.059(3) 0.024(3) 0.008(3) -0.003(3)
 O15 0.047(2) 0.052(2) 0.046(2) 0.0163(18) -0.0023(18) -0.0009(18)
 C36 0.061(4) 0.035(3) 0.041(3) 0.003(2) 0.005(3) 0.013(3)
 O12 0.116(5) 0.126(5) 0.065(4) 0.034(3) 0.004(3) 0.065(4)
 C23 0.034(3) 0.042(3) 0.041(3) 0.007(2) -0.003(2) 0.002(2)
 O27 0.098(4) 0.093(4) 0.076(3) 0.024(3) 0.019(3) -0.020(3)
 O8 0.088(4) 0.066(3) 0.095(4) -0.028(3) 0.004(3) 0.003(3)
 C25 0.039(3) 0.048(3) 0.045(3) 0.009(3) -0.008(3) -0.002(2)
 C48 0.044(3) 0.053(3) 0.044(3) 0.022(3) 0.002(3) 0.006(3)
 C19 0.040(3) 0.050(3) 0.044(3) 0.014(3) -0.003(3) 0.011(3)
 C44 0.040(3) 0.046(3) 0.046(3) 0.009(2) 0.003(3) 0.009(2)
 C32 0.053(4) 0.042(3) 0.045(3) 0.007(2) -0.001(3) 0.017(3)
 C5 0.029(3) 0.047(3) 0.059(4) 0.023(3) 0.004(3) 0.011(2)
 N2 0.057(3) 0.050(3) 0.070(4) 0.013(3) 0.021(3) 0.008(3)
 O19 0.146(5) 0.072(3) 0.057(3) -0.010(2) -0.022(3) 0.060(3)
 N4 0.069(4) 0.074(4) 0.047(3) 0.021(3) 0.005(3) 0.028(3)
 C30 0.038(3) 0.046(3) 0.054(4) 0.003(3) 0.004(3) 0.011(2)
 N6 0.061(3) 0.045(3) 0.071(4) 0.016(3) 0.010(3) 0.015(3)
 O21 0.068(3) 0.073(3) 0.137(5) 0.000(3) 0.018(3) 0.033(3)
 C20 0.051(3) 0.037(3) 0.040(3) 0.010(2) 0.006(3) 0.014(2)
 C1 0.037(3) 0.050(3) 0.050(4) 0.017(3) 0.009(3) 0.018(2)
 C37 0.042(3) 0.047(3) 0.055(4) 0.016(3) -0.001(3) 0.008(3)
 C26 0.066(4) 0.037(3) 0.052(4) 0.006(3) 0.002(3) 0.018(3)
 O24 0.080(4) 0.089(4) 0.105(4) 0.014(3) 0.048(3) 0.016(3)
 C16 0.038(3) 0.055(3) 0.070(4) 0.019(3) 0.002(3) 0.020(3)
 C45 0.053(3) 0.047(3) 0.031(3) 0.014(2) 0.005(3) 0.008(3)
 C17 0.048(3) 0.054(3) 0.044(3) 0.018(3) 0.005(3) 0.027(3)
 C2 0.040(3) 0.051(3) 0.063(4) 0.015(3) 0.011(3) 0.015(3)
 C43 0.032(3) 0.066(4) 0.049(3) 0.025(3) 0.004(3) 0.006(3)
 C7 0.036(3) 0.050(3) 0.046(3) 0.018(3) 0.002(2) 0.008(2)
 C46 0.048(3) 0.041(3) 0.054(4) 0.012(3) 0.012(3) 0.009(3)
 O16 0.051(2) 0.039(2) 0.072(3) 0.0002(18) -0.011(2) 0.0197(18)
 C15 0.047(3) 0.053(3) 0.050(4) 0.001(3) -0.002(3) 0.024(3)
 C28 0.052(4) 0.046(3) 0.058(4) 0.008(3) -0.012(3) 0.019(3)
 C29 0.042(3) 0.041(3) 0.051(4) 0.002(3) -0.002(3) 0.011(2)
 C47 0.041(3) 0.046(3) 0.038(3) 0.009(2) 0.005(2) 0.013(2)
 C10 0.068(4) 0.040(3) 0.052(4) 0.013(3) 0.018(3) 0.016(3)
 O5 0.053(3) 0.116(4) 0.141(5) 0.062(4) -0.026(3) 0.004(3)
 C41 0.031(3) 0.071(4) 0.059(4) 0.031(3) -0.001(3) -0.004(3)
 C18 0.030(3) 0.060(3) 0.050(3) 0.009(3) -0.003(2) 0.017(3)
 C34 0.057(4) 0.035(3) 0.044(3) 0.009(2) 0.000(3) 0.007(3)
 C22 0.053(3) 0.040(3) 0.047(3) 0.012(2) 0.000(3) 0.015(3)
 C31 0.043(3) 0.047(3) 0.052(4) 0.015(3) -0.003(3) 0.009(3)
 C6 0.035(3) 0.059(3) 0.056(4) 0.013(3) 0.000(3) 0.016(3)
 C14 0.051(4) 0.058(3) 0.049(4) 0.015(3) 0.001(3) 0.023(3)
 C3 0.045(3) 0.046(3) 0.057(4) 0.007(3) 0.006(3) 0.015(3)
 C38 0.052(4) 0.052(3) 0.057(4) 0.024(3) 0.018(3) 0.010(3)
 O32 0.119(5) 0.110(4) 0.122(5) 0.044(4) 0.050(4) 0.070(4)
 C13 0.036(3) 0.049(3) 0.047(3) 0.014(3) -0.001(3) 0.016(2)
 C24 0.039(3) 0.055(3) 0.046(3) 0.016(3) 0.011(3) 0.012(3)
 C4 0.036(3) 0.069(4) 0.055(4) 0.020(3) 0.008(3) 0.008(3)
 C33 0.060(4) 0.041(3) 0.042(3) 0.008(2) 0.006(3) 0.019(3)
 O33 0.090(4) 0.085(4) 0.111(5) 0.032(3) 0.031(3) 0.027(3)
 C35 0.049(4) 0.053(3) 0.043(3) 0.018(3) 0.002(3) 0.012(3)
 C8 0.031(3) 0.059(4) 0.053(4) 0.017(3) 0.005(3) 0.001(3)
 O28 0.049(3) 0.184(6) 0.073(4) 0.043(4) 0.011(3) -0.018(4)
 C40 0.038(3) 0.075(4) 0.100(5) 0.046(4) 0.007(4) 0.001(3)
 C42 0.037(3) 0.060(3) 0.048(3) 0.009(3) 0.005(3) -0.006(3)
 C21 0.066(4) 0.043(3) 0.034(3) 0.011(2) 0.001(3) 0.004(3)
 C27 0.081(5) 0.048(3) 0.047(4) -0.004(3) -0.006(3) 0.024(3)
 O13 0.200(7) 0.110(4) 0.075(4) 0.036(3) 0.047(4) 0.110(5)
 C9 0.039(3) 0.063(4) 0.049(4) 0.007(3) 0.008(3) -0.003(3)
 C39 0.043(3) 0.064(4) 0.072(4) 0.021(3) 0.020(3) 0.012(3)
 C52 0.101(7) 0.110(7) 0.098(6) 0.021(5) 0.016(5) 0.052(5)
 C51 0.160(9) 0.080(5) 0.055(5) 0.034(4) 0.014(5) 0.017(6)
 O3AA 0.087(5) 0.070(4) 0.336(12) 0.038(5) 0.076(6) 0.021(3)

_geom_special_details
;
 All esds (except the esd in the dihedral angle between two l.s. planes)
 are estimated using the full covariance matrix.  The cell esds are taken
 into account individually in the estimation of esds in distances, angles
 and torsion angles; correlations between esds in cell parameters are only
 used when they are defined by crystal symmetry.  An approximate (isotropic)
 treatment of cell esds is used for estimating esds involving l.s. planes.
;
loop_
  _geom_bond_atom_site_label_1
  _geom_bond_atom_site_label_2
  _geom_bond_distance
  _geom_bond_site_symmetry_2
  _geom_bond_publ_flag
 O4 C23 1.347(6) . ?
 O4 C1 1.381(6) . ?
 O26 N7 1.220(6) . ?
 O3 C19 1.365(6) . ?
 O3 C17 1.376(6) . ?
 O11 N3 1.222(5) . ?
 O1 C5 1.424(6) . ?
 O1 C7 1.357(7) . ?
 O14 C3 1.348(7) . ?
 O17 C37 1.395(7) . ?
 O17 C35 1.326(7) . ?
 O2 C11 1.358(7) . ?
 O2 C13 1.410(6) . ?
 N7 O25 1.218(6) . ?
 N7 C44 1.477(7) . ?
 O23 N6 1.225(7) . ?
 O9 C15 1.387(7) . ?
 O10 N3 1.198(6) . ?
 C11 C12 1.396(8) . ?
 C11 C10 1.383(8) . ?
 N3 C20 1.457(7) . ?
 O18 C43 1.339(6) . ?
 O18 C41 1.381(7) . ?
 C12 C7 1.375(8) . ?
 N1 O6 1.227(6) . ?
 N1 O5 1.170(7) . ?
 N1 C8 1.445(8) . ?
 O7 N2 1.208(7) . ?
 N5 C32 1.447(8) . ?
 N5 O21 1.192(7) . ?
 N5 O3AA 1.235(7) . ?
 O22 N6 1.192(6) . ?
 N8 O27 1.209(7) . ?
 N8 C46 1.458(7) . ?
 N8 O28 1.216(7) . ?
 O15 C25 1.399(6) . ?
 O15 C47 1.349(6) . ?
 C36 C31 1.397(8) . ?
 C36 C35 1.410(8) . ?
 O12 N4 1.205(7) . ?
 C23 C22 1.392(7) . ?
 C23 C24 1.395(8) . ?
 O8 N2 1.195(7) . ?
 C25 C30 1.376(8) . ?
 C25 C26 1.351(8) . ?
 C48 C43 1.391(8) . ?
 C48 C47 1.378(7) . ?
 C19 C20 1.419(7) . ?
 C19 C24 1.369(8) . ?
 C44 C45 1.368(7) . ?
 C44 C43 1.404(7) . ?
 C32 C31 1.383(8) . ?
 C32 C33 1.377(8) . ?
 C5 C6 1.344(8) . ?
 C5 C4 1.371(8) . ?
 N2 C10 1.501(8) . ?
 O19 C27 1.365(7) . ?
 N4 C22 1.450(7) . ?
 N4 O13 1.192(7) . ?
 C30 C29 1.375(8) . ?
 N6 C34 1.459(7) . ?
 C20 C21 1.365(8) . ?
 C1 C2 1.394(8) . ?
 C1 C6 1.406(8) . ?
 C37 C38 1.397(8) . ?
 C37 C42 1.384(8) . ?
 C26 C27 1.378(8) . ?
 O24 C39 1.363(7) . ?
 C16 C17 1.381(8) . ?
 C16 C15 1.402(8) . ?
 C45 C46 1.368(8) . ?
 C17 C18 1.386(8) . ?
 C2 C3 1.356(8) . ?
 C7 C8 1.395(8) . ?
 C46 C47 1.413(8) . ?
 O16 C29 1.404(6) . ?
 O16 C31 1.382(6) . ?
 C15 C14 1.376(8) . ?
 C28 C29 1.354(8) . ?
 C28 C27 1.408(8) . ?
 C10 C9 1.369(9) . ?
 C41 C40 1.372(9) . ?
 C41 C42 1.383(9) . ?
 C18 C13 1.362(7) . ?
 C34 C33 1.384(8) . ?
 C34 C35 1.397(8) . ?
 C22 C21 1.379(8) . ?
 C14 C13 1.393(8) . ?
 C3 C4 1.407(8) . ?
 C38 C39 1.382(8) . ?
 O32 C51 1.289(9) . ?
 O33 C52 1.449(10) . ?
 C8 C9 1.394(8) . ?
 C40 C39 1.378(8) . ?

loop_
  _geom_angle_atom_site_label_1
  _geom_angle_atom_site_label_2
  _geom_angle_atom_site_label_3
  _geom_angle
  _geom_angle_site_symmetry_1
  _geom_angle_site_symmetry_3
  _geom_angle_publ_flag
 C23 O4 C1 118.5(4) . . ?
 C19 O3 C17 120.8(4) . . ?
 C7 O1 C5 118.5(4) . . ?
 C35 O17 C37 120.0(4) . . ?
 C11 O2 C13 120.4(4) . . ?
 O26 N7 C44 117.0(4) . . ?
 O25 N7 O26 123.8(5) . . ?
 O25 N7 C44 119.1(5) . . ?
 O2 C11 C12 122.3(5) . . ?
 O2 C11 C10 118.8(5) . . ?
 C10 C11 C12 118.9(5) . . ?
 O11 N3 C20 117.9(4) . . ?
 O10 N3 O11 121.8(5) . . ?
 O10 N3 C20 120.2(4) . . ?
 C43 O18 C41 122.2(4) . . ?
 C7 C12 C11 120.2(5) . . ?
 O6 N1 C8 117.0(5) . . ?
 O5 N1 O6 124.6(6) . . ?
 O5 N1 C8 118.1(5) . . ?
 O21 N5 C32 119.5(5) . . ?
 O21 N5 O3AA 121.6(6) . . ?
 O3AA N5 C32 118.9(5) . . ?
 O27 N8 C46 117.1(6) . . ?
 O27 N8 O28 122.7(6) . . ?
 O28 N8 C46 120.1(5) . . ?
 C47 O15 C25 119.2(4) . . ?
 C31 C36 C35 119.5(5) . . ?
 O4 C23 C22 119.7(5) . . ?
 O4 C23 C24 122.0(5) . . ?
 C22 C23 C24 118.3(5) . . ?
 C30 C25 O15 117.9(5) . . ?
 C26 C25 O15 118.1(5) . . ?
 C26 C25 C30 123.9(5) . . ?
 C47 C48 C43 121.8(5) . . ?
 O3 C19 C20 117.0(5) . . ?
 O3 C19 C24 123.6(5) . . ?
 C24 C19 C20 119.3(5) . . ?
 C45 C44 N7 117.2(5) . . ?
 C45 C44 C43 120.5(5) . . ?
 C43 C44 N7 122.3(5) . . ?
 C31 C32 N5 122.4(5) . . ?
 C33 C32 N5 117.0(5) . . ?
 C33 C32 C31 120.6(5) . . ?
 C6 C5 O1 117.2(5) . . ?
 C6 C5 C4 124.5(5) . . ?
 C4 C5 O1 118.3(5) . . ?
 O7 N2 C10 116.4(6) . . ?
 O8 N2 O7 126.4(6) . . ?
 O8 N2 C10 117.2(6) . . ?
 O12 N4 C22 117.3(6) . . ?
 O13 N4 O12 121.7(6) . . ?
 O13 N4 C22 120.9(5) . . ?
 C29 C30 C25 115.2(5) . . ?
 O23 N6 C34 116.2(5) . . ?
 O22 N6 O23 124.6(6) . . ?
 O22 N6 C34 119.2(5) . . ?
 C19 C20 N3 123.4(5) . . ?
 C21 C20 N3 117.7(5) . . ?
 C21 C20 C19 118.9(5) . . ?
 O4 C1 C2 117.9(5) . . ?
 O4 C1 C6 121.1(5) . . ?
 C2 C1 C6 120.7(5) . . ?
 O17 C37 C38 115.8(5) . . ?
 C42 C37 O17 122.2(5) . . ?
 C42 C37 C38 121.5(5) . . ?
 C25 C26 C27 119.0(5) . . ?
 C17 C16 C15 116.8(5) . . ?
 C46 C45 C44 120.0(5) . . ?
 O3 C17 C16 114.9(5) . . ?
 O3 C17 C18 121.0(5) . . ?
 C16 C17 C18 123.2(5) . . ?
 C3 C2 C1 120.1(5) . . ?
 O18 C43 C48 122.5(5) . . ?
 O18 C43 C44 118.7(5) . . ?
 C48 C43 C44 118.7(5) . . ?
 O1 C7 C12 123.1(5) . . ?
 O1 C7 C8 117.3(5) . . ?
 C12 C7 C8 119.4(5) . . ?
 C45 C46 N8 120.4(5) . . ?
 C45 C46 C47 121.6(5) . . ?
 C47 C46 N8 118.0(5) . . ?
 C31 O16 C29 118.1(4) . . ?
 O9 C15 C16 115.2(5) . . ?
 C14 C15 O9 122.7(5) . . ?
 C14 C15 C16 122.0(5) . . ?
 C29 C28 C27 117.4(5) . . ?
 C30 C29 O16 117.7(5) . . ?
 C28 C29 C30 124.7(5) . . ?
 C28 C29 O16 117.5(5) . . ?
 O15 C47 C48 125.7(5) . . ?
 O15 C47 C46 116.8(5) . . ?
 C48 C47 C46 117.5(5) . . ?
 C11 C10 N2 121.1(6) . . ?
 C9 C10 C11 122.4(5) . . ?
 C9 C10 N2 116.5(5) . . ?
 O18 C41 C42 120.4(6) . . ?
 C40 C41 O18 116.7(6) . . ?
 C40 C41 C42 122.4(5) . . ?
 C13 C18 C17 117.2(5) . . ?
 C33 C34 N6 116.7(5) . . ?
 C33 C34 C35 120.5(5) . . ?
 C35 C34 N6 122.7(5) . . ?
 C23 C22 N4 122.6(5) . . ?
 C21 C22 C23 120.3(5) . . ?
 C21 C22 N4 117.1(5) . . ?
 C32 C31 C36 120.1(5) . . ?
 O16 C31 C36 120.8(5) . . ?
 O16 C31 C32 119.1(5) . . ?
 C5 C6 C1 116.9(6) . . ?
 C15 C14 C13 117.7(5) . . ?
 O14 C3 C2 118.0(5) . . ?
 O14 C3 C4 122.0(5) . . ?
 C2 C3 C4 119.9(6) . . ?
 C39 C38 C37 118.9(5) . . ?
 C18 C13 O2 122.3(5) . . ?
 C18 C13 C14 123.0(5) . . ?
 C14 C13 O2 114.5(5) . . ?
 C19 C24 C23 121.6(5) . . ?
 C5 C4 C3 117.8(5) . . ?
 C32 C33 C34 120.2(5) . . ?
 O17 C35 C36 122.5(5) . . ?
 O17 C35 C34 118.4(5) . . ?
 C34 C35 C36 119.0(5) . . ?
 C7 C8 N1 121.8(5) . . ?
 C9 C8 N1 117.0(5) . . ?
 C9 C8 C7 121.2(5) . . ?
 C41 C40 C39 119.3(6) . . ?
 C41 C42 C37 117.4(5) . . ?
 C20 C21 C22 121.5(5) . . ?
 O19 C27 C26 117.8(5) . . ?
 O19 C27 C28 122.4(5) . . ?
 C26 C27 C28 119.8(5) . . ?
 C10 C9 C8 117.9(5) . . ?
 O24 C39 C38 120.2(5) . . ?
 O24 C39 C40 119.3(6) . . ?
 C40 C39 C38 120.5(6) . . ?

_smtbx_masks_special_details       ?
loop_
  _smtbx_masks_void_nr
  _smtbx_masks_void_average_x
  _smtbx_masks_void_average_y
  _smtbx_masks_void_average_z
  _smtbx_masks_void_volume
  _smtbx_masks_void_count_electrons
  _smtbx_masks_void_content
 1 0.500 0.000 -0.233 837.4 198.9 ?

_shelx_res_file
;
TITL SIR92 run in space group P -1
    foc.res
    created by SHELXL-2016/6 at 16:22:00 on 22-Mar-2019
CELL 0.71073 14.3488 15.0188 15.2848 97.162 92.241 101.857
ZERR 2 0.0009 0.0009 0.001 0.005 0.004 0.004
LATT 1
SFAC C H N O
UNIT 100 64 16 60

L.S. 50
PLAN  16
SIZE 0.3 0.2 0.07
TEMP -133
ABIN
fmap 2
acta
OMIT -2 50
OMIT 1 -3 1
OMIT 0 -3 1
OMIT 1 -1 1
OMIT 1 -1 2
OMIT -2 -1 2
OMIT 0 -2 1
OMIT 1 1 1
OMIT -1 0 4
OMIT -4 6 4
OMIT 1 1 4
OMIT 2 -2 1
OMIT -3 6 2
OMIT -1 1 3
OMIT -8 2 0
OMIT -2 2 1
OMIT -1 -6 2
OMIT -3 3 2
OMIT -1 -4 2
OMIT -5 -1 1
OMIT -5 5 2
OMIT 1 -1 10
OMIT 2 -4 2
OMIT -2 7 4
REM <olex2.extras>
REM <HklSrc "%.\\FOC.hkl">
REM </olex2.extras>

WGHT    0.191900    2.411700
FVAR       0.39316
O4    4   -0.361751    0.443269    0.275536    11.00000    0.04933    0.05367 =
         0.05477    0.01765    0.01431    0.01993
O26   4   -0.256354    0.320005    0.496976    11.00000    0.04971    0.07029 =
         0.05479    0.02475    0.00081    0.01942
O3    4   -0.141537    0.241304    0.247453    11.00000    0.05447    0.08523 =
         0.05945    0.03961    0.01981    0.04035
O11   4   -0.100605    0.303389   -0.000723    11.00000    0.06811    0.05478 =
         0.04488    0.01256    0.01258    0.01595
O1    4   -0.571284    0.214208    0.407485    11.00000    0.03370    0.04939 =
         0.08946    0.02318   -0.00063    0.01089
O14   4   -0.394425    0.490562    0.581190    11.00000    0.06378    0.06699 =
         0.06539    0.00229    0.00921    0.00365
AFIX  83
H14   2   -0.424406    0.466293    0.621295    11.00000   -1.50000
AFIX   0

O17   4   -0.150193    0.019930    0.902037    11.00000    0.04806    0.04542 =
         0.09043    0.01894    0.01816    0.00947
O2    4   -0.333619    0.030853    0.415674    11.00000    0.04854    0.05091 =
         0.07962    0.02237    0.00163    0.01095
N7    3   -0.260469    0.292806    0.568961    11.00000    0.03561    0.05181 =
         0.05417    0.01108    0.00275    0.01281
O23   4   -0.146569   -0.159131    0.868371    11.00000    0.08214    0.05172 =
         0.08438    0.02622    0.01153   -0.00836
O9    4   -0.022610    0.199832    0.524975    11.00000    0.06091    0.07748 =
         0.07417    0.00861   -0.02206    0.02431
AFIX  83
H9    2   -0.035425    0.169132    0.566924    11.00000   -1.50000
AFIX   0

O25   4   -0.328046    0.237874    0.589844    11.00000    0.04874    0.08362 =
         0.06863    0.02040   -0.00693   -0.01323
O10   4   -0.076127    0.218726    0.094677    11.00000    0.10639    0.07775 =
         0.06826    0.02567    0.02530    0.05198
C11   1   -0.423825    0.041361    0.397586    11.00000    0.03411    0.05773 =
         0.04107    0.01110   -0.00321    0.00868
N3    3   -0.114713    0.275753    0.070519    11.00000    0.07374    0.04454 =
         0.03791    0.01197    0.00553    0.02196
O18   4   -0.249563    0.245442    0.742501    11.00000    0.03382    0.13111 =
         0.08076    0.07184   -0.00814   -0.01123
C12   1   -0.448313    0.127144    0.408362    11.00000    0.03924    0.04386 =
         0.05245    0.01581   -0.00002    0.00452
AFIX  43
H12   2   -0.400640    0.180906    0.427212    11.00000   -1.20000
AFIX   0
N1    3   -0.707469    0.058829    0.337514    11.00000    0.03632    0.07025 =
         0.06176    0.01951   -0.00149   -0.00478
O7    4   -0.423382   -0.149689    0.413007    11.00000    0.07753    0.06302 =
         0.08750    0.02834    0.01462    0.01184

N5    3    0.237502    0.056241    0.857007    11.00000    0.05130    0.04674 =
         0.11920    0.01630    0.01580    0.02108
O6    4   -0.770758   -0.002787    0.356281    11.00000    0.05875    0.08932 =
         0.09416    0.01735    0.01588   -0.01355
O22   4   -0.064921   -0.171892    0.755071    11.00000    0.06744    0.05646 =
         0.09148   -0.01960    0.01132    0.01031
N8    3    0.063929    0.475140    0.628554    11.00000    0.05370    0.06007 =
         0.05857    0.02448    0.00782   -0.00308
O15   4    0.066301    0.435749    0.796803    11.00000    0.04671    0.05184 =
         0.04637    0.01631   -0.00226   -0.00087
C36   1    0.005973    0.117833    0.918725    11.00000    0.06051    0.03453 =
         0.04103    0.00345    0.00456    0.01265
AFIX  43
H36   2   -0.017720    0.169586    0.942839    11.00000   -1.20000
AFIX   0

O12   4   -0.340831    0.467168    0.017374    11.00000    0.11557    0.12554 =
         0.06538    0.03445    0.00407    0.06514
C23   1   -0.305207    0.398082    0.227132    11.00000    0.03449    0.04170 =
         0.04148    0.00696   -0.00264    0.00230
O27   4    0.050040    0.537132    0.589839    11.00000    0.09846    0.09335 =
         0.07603    0.02370    0.01936   -0.02030
O8    4   -0.505056   -0.177791    0.288386    11.00000    0.08754    0.06577 =
         0.09454   -0.02772    0.00449    0.00291
C25   1    0.086979    0.401220    0.874546    11.00000    0.03949    0.04779 =
         0.04527    0.00936   -0.00773   -0.00168
C48   1   -0.090468    0.334976    0.772081    11.00000    0.04442    0.05286 =
         0.04392    0.02195    0.00178    0.00626
AFIX  43
H48   2   -0.087943    0.318269    0.829924    11.00000   -1.20000
AFIX   0

C19   1   -0.194720    0.296558    0.214205    11.00000    0.04017    0.05014 =
         0.04404    0.01416   -0.00340    0.01144
C44   1   -0.175713    0.325439    0.631503    11.00000    0.03960    0.04635 =
         0.04553    0.00912    0.00318    0.00918
C32   1    0.137398    0.051343    0.870277    11.00000    0.05330    0.04238 =
         0.04524    0.00651   -0.00121    0.01663
C5    1   -0.502047    0.298166    0.415643    11.00000    0.02906    0.04657 =
         0.05884    0.02275    0.00362    0.01060
N2    3   -0.471441   -0.129517    0.354987    11.00000    0.05673    0.05028 =
         0.07020    0.01280    0.02051    0.00803
O19   4    0.115477    0.481335    1.106769    11.00000    0.14551    0.07180 =
         0.05657   -0.01000   -0.02161    0.06004
AFIX 147
H19   2    0.070546    0.509201    1.104087    11.00000   -1.50000
AFIX   0

N4    3   -0.341116    0.472760    0.096696    11.00000    0.06948    0.07376 =
         0.04655    0.02146    0.00511    0.02756
C30   1    0.109476    0.315936    0.866916    11.00000    0.03803    0.04578 =
         0.05358    0.00331    0.00408    0.01102
AFIX  43
H30   2    0.106791    0.278488    0.811607    11.00000   -1.20000
AFIX   0
N6    3   -0.081077   -0.131395    0.822972    11.00000    0.06130    0.04524 =
         0.07105    0.01630    0.01007    0.01483
O21   4    0.268046   -0.012142    0.851794    11.00000    0.06759    0.07288 =
         0.13731    0.00021    0.01791    0.03293

C20   1   -0.181463    0.313585    0.125827    11.00000    0.05149    0.03709 =
         0.03965    0.00965    0.00570    0.01387
C1    1   -0.398263    0.407965    0.349265    11.00000    0.03698    0.04960 =
         0.04981    0.01657    0.00931    0.01785
C37   1   -0.197679    0.091109    0.894212    11.00000    0.04236    0.04730 =
         0.05467    0.01575   -0.00052    0.00826
C26   1    0.087393    0.454987    0.952380    11.00000    0.06571    0.03701 =
         0.05205    0.00561    0.00188    0.01763
AFIX  43
H26   2    0.068908    0.512370    0.954152    11.00000   -1.20000
AFIX   0
O24   4   -0.386573    0.177445    1.007446    11.00000    0.08047    0.08895 =
         0.10547    0.01401    0.04820    0.01608
AFIX 147
H24A  2   -0.371575    0.159828    1.055080    11.00000   -1.50000
AFIX   0

C16   1   -0.087675    0.226592    0.389228    11.00000    0.03823    0.05503 =
         0.07013    0.01936    0.00207    0.02003
AFIX  43
H16   2   -0.030901    0.270374    0.383660    11.00000   -1.20000
AFIX   0

C45   1   -0.099423    0.383200    0.603613    11.00000    0.05295    0.04697 =
         0.03098    0.01370    0.00515    0.00846
AFIX  43
H45   2   -0.102091    0.400012    0.545819    11.00000   -1.20000
AFIX   0

C17   1   -0.162420    0.206756    0.325331    11.00000    0.04778    0.05425 =
         0.04434    0.01822    0.00504    0.02680
C2    1   -0.377135    0.463474    0.430664    11.00000    0.03966    0.05062 =
         0.06276    0.01506    0.01143    0.01502
AFIX  43
H2    2   -0.333127    0.520772    0.435182    11.00000   -1.20000
AFIX   0

C43   1   -0.172102    0.299241    0.716359    11.00000    0.03168    0.06577 =
         0.04938    0.02515    0.00360    0.00592
C7    1   -0.541272    0.134041    0.391764    11.00000    0.03610    0.05023 =
         0.04621    0.01827    0.00194    0.00794
C46   1   -0.019295    0.416749    0.658953    11.00000    0.04806    0.04084 =
         0.05420    0.01181    0.01177    0.00922
O16   4    0.168058    0.206190    0.940720    11.00000    0.05085    0.03874 =
         0.07196    0.00017   -0.01111    0.01975
C15   1   -0.099579    0.179034    0.462705    11.00000    0.04657    0.05259 =
         0.05000    0.00147   -0.00154    0.02418
C28   1    0.140650    0.339416    1.025606    11.00000    0.05250    0.04564 =
         0.05791    0.00788   -0.01190    0.01929
AFIX  43
H28   2    0.160344    0.317766    1.077628    11.00000   -1.20000
AFIX   0
C29   1    0.136129    0.288843    0.945170    11.00000    0.04238    0.04082 =
         0.05135    0.00177   -0.00239    0.01111
C47   1   -0.013168    0.393956    0.745638    11.00000    0.04097    0.04575 =
         0.03816    0.00884    0.00546    0.01304

C10   1   -0.494461   -0.035996    0.370442    11.00000    0.06785    0.04007 =
         0.05202    0.01279    0.01802    0.01571
O5    4   -0.719777    0.115738    0.295240    11.00000    0.05276    0.11631 =
         0.14133    0.06170   -0.02558    0.00447
C41   1   -0.246698    0.202300    0.816926    11.00000    0.03050    0.07105 =
         0.05930    0.03123   -0.00079   -0.00440
C18   1   -0.246718    0.144080    0.331642    11.00000    0.03011    0.05958 =
         0.05043    0.00879   -0.00273    0.01702
AFIX  43
H18   2   -0.296857    0.131581    0.286488    11.00000   -1.20000
AFIX   0

C34   1   -0.020514   -0.041964    0.855756    11.00000    0.05695    0.03486 =
         0.04387    0.00866   -0.00004    0.00655
C22   1   -0.293354    0.412062    0.139593    11.00000    0.05273    0.04046 =
         0.04669    0.01190    0.00029    0.01464
C31   1    0.103686    0.125508    0.909523    11.00000    0.04314    0.04669 =
         0.05227    0.01544   -0.00325    0.00914
C6    1   -0.462639    0.322636    0.341571    11.00000    0.03491    0.05861 =
         0.05648    0.01342    0.00012    0.01557
AFIX  43
H6    2   -0.477581    0.284065    0.286536    11.00000   -1.20000
AFIX   0
C14   1   -0.182799    0.117911    0.472850    11.00000    0.05055    0.05781 =
         0.04855    0.01524    0.00115    0.02302
AFIX  43
H14A  2   -0.190972    0.088140    0.524186    11.00000   -1.20000
AFIX   0
C3    1   -0.419283    0.435844    0.503437    11.00000    0.04480    0.04649 =
         0.05655    0.00707    0.00615    0.01462

C38   1   -0.264093    0.102483    0.956823    11.00000    0.05225    0.05171 =
         0.05653    0.02439    0.01768    0.00989
AFIX  43
H38   2   -0.270769    0.067082    1.004436    11.00000   -1.20000
AFIX   0

O32   4   -0.481502    0.442878    0.723736    11.00000    0.11938    0.11044 =
         0.12192    0.04382    0.05021    0.06964
AFIX 147
H32   2   -0.534014    0.452054    0.741010    11.00000   -1.50000
AFIX   0

C13   1   -0.254665    0.101188    0.405233    11.00000    0.03622    0.04910 =
         0.04666    0.01396   -0.00096    0.01552
C24   1   -0.256303    0.338055    0.262368    11.00000    0.03947    0.05450 =
         0.04630    0.01613    0.01134    0.01215
AFIX  43
H24   2   -0.265971    0.325688    0.321176    11.00000   -1.20000
AFIX   0
C4    1   -0.482234    0.349740    0.497320    11.00000    0.03563    0.06903 =
         0.05493    0.01985    0.00849    0.00774
AFIX  43
H4    2   -0.510092    0.328056    0.548117    11.00000   -1.20000
AFIX   0

C33   1    0.076187   -0.032206    0.844939    11.00000    0.05995    0.04059 =
         0.04230    0.00775    0.00610    0.01950
AFIX  43
H33   2    0.100410   -0.083305    0.819956    11.00000   -1.20000
AFIX   0

O33   4   -0.018799    0.102175    0.657910    11.00000    0.08965    0.08544 =
         0.11063    0.03234    0.03134    0.02714
AFIX 147
H33A  2    0.029011    0.127716    0.692164    11.00000   -1.50000
AFIX   0

C35   1   -0.057205    0.032728    0.891966    11.00000    0.04915    0.05264 =
         0.04293    0.01799    0.00231    0.01236
C8    1   -0.610318    0.054894    0.362328    11.00000    0.03069    0.05900 =
         0.05266    0.01654    0.00519    0.00136
O28   4    0.142848    0.459255    0.640561    11.00000    0.04921    0.18391 =
         0.07316    0.04292    0.01124   -0.01751
C40   1   -0.312067    0.215522    0.877798    11.00000    0.03823    0.07464 =
         0.09971    0.04586    0.00692    0.00055
AFIX  43
H40   2   -0.351488    0.258278    0.871396    11.00000   -1.20000
AFIX   0
C42   1   -0.189234    0.139497    0.822573    11.00000    0.03672    0.05964 =
         0.04760    0.00935    0.00498   -0.00643
AFIX  43
H42   2   -0.145627    0.129933    0.778946    11.00000   -1.20000
AFIX   0

C21   1   -0.232933    0.368866    0.090218    11.00000    0.06571    0.04266 =
         0.03381    0.01060    0.00120    0.00436
AFIX  43
H21   2   -0.226994    0.377778    0.030070    11.00000   -1.20000
AFIX   0

C27   1    0.115024    0.425356    1.029151    11.00000    0.08068    0.04782 =
         0.04708   -0.00409   -0.00623    0.02439
O13   4   -0.381856    0.523580    0.138378    11.00000    0.19971    0.11018 =
         0.07534    0.03594    0.04748    0.10981
C9    1   -0.587303   -0.031380    0.351691    11.00000    0.03909    0.06317 =
         0.04913    0.00714    0.00789   -0.00334
AFIX  43
H9A   2   -0.634525   -0.085274    0.332056    11.00000   -1.20000
AFIX   0

C39   1   -0.319916    0.166107    0.948324    11.00000    0.04311    0.06436 =
         0.07242    0.02137    0.02023    0.01185
C52   1   -0.012640    0.008320    0.627646    11.00000    0.10105    0.11046 =
         0.09833    0.02124    0.01629    0.05173
AFIX 137
H52A  2   -0.042437   -0.009957    0.567538    11.00000   -1.50000
H52B  2   -0.045861   -0.032384    0.667153    11.00000   -1.50000
H52C  2    0.054545    0.003839    0.627783    11.00000   -1.50000
AFIX   0

C51   1   -0.436877    0.413659    0.785365    11.00000    0.15967    0.08027 =
         0.05499    0.03408    0.01386    0.01655
AFIX 137
H51A  2   -0.408267    0.465349    0.830496    11.00000   -1.50000
H51B  2   -0.386579    0.385134    0.760166    11.00000   -1.50000
H51C  2   -0.481855    0.368278    0.812291    11.00000   -1.50000
AFIX   0

O3AA  4    0.288825    0.131247    0.849314    11.00000    0.08672    0.07014 =
         0.33586    0.03761    0.07553    0.02134
HKLF 4


REM  SIR92 run in space group P -1
REM R1 =  0.1041 for    6294 Fo > 4sig(Fo)  and  0.1522 for all   11054 data
REM    799 parameters refined using      0 restraints

END

WGHT      0.1919      2.4350

REM Highest difference peak  0.701,  deepest hole -0.443,  1-sigma level  0.090
Q1    1   0.2869  0.0950  0.9299  11.00000  0.05    0.70
Q2    1   0.2451  0.1805  0.6727  11.00000  0.05    0.67
Q3    1   0.2683  0.0133  0.7759  11.00000  0.05    0.60
Q4    1  -0.1996  0.5720  0.6915  11.00000  0.05    0.56
Q5    1  -0.3176  0.4971  0.1710  11.00000  0.05    0.48
Q6    1  -0.7623  0.0338  0.2611  11.00000  0.05    0.44
Q7    1  -0.7408  0.1331  0.3744  11.00000  0.05    0.42
Q8    1  -0.3565  0.1368  1.1011  11.00000  0.05    0.41
Q9    1  -0.4822  0.1239  0.3389  11.00000  0.05    0.39
Q10   1   0.0439  0.4524  0.5311  11.00000  0.05    0.38
Q11   1   0.1094  0.4584  1.1790  11.00000  0.05    0.38
Q12   1  -0.5678  0.2408  0.4878  11.00000  0.05    0.37
Q13   1  -0.1149  0.3408  0.5356  11.00000  0.05    0.35
Q14   1  -0.2675  0.1171  0.1914  11.00000  0.05    0.34
Q15   1  -0.5969  0.1887  0.3025  11.00000  0.05    0.33
Q16   1  -0.2888  0.2278  1.0287  11.00000  0.05    0.32
;
_shelx_res_checksum                63412
_shelx_hkl_file
;
  -4   0   0   22.40    3.10
  -4   0   0   24.10    3.30
   4   0   0   32.80    3.60
  -5   0   0  455.85   26.10
  -5   0   0  574.54   26.60
  -5   0   0  542.65   26.50
   5   0   0  550.64   26.50
  -6   0   0  505.15   26.30
  -6   0   0  519.95   26.00
  -6   0   0  522.25   26.40
   6   0   0  549.45   26.40
   6   0   0  500.95   26.30
  -7   0   0   67.79    4.90
  -7   0   0   58.09    5.30
  -7   0   0   60.79    5.40
   7   0   0   59.59    5.40
   7   0   0   61.19    5.30
  -8   0   0  174.68   10.20
  -8   0   0  174.88   10.80
  -8   0   0  171.48   10.60
   8   0   0  171.48   10.50
   8   0   0  168.28   10.70
  -9   0   0   65.29    5.80
  -9   0   0   74.59    6.70
  -9   0   0   74.99    7.40
   9   0   0   75.89    6.70
   9   0   0   66.99    7.10
 -10   0   0   -0.40    3.40
 -10   0   0    8.70    4.00
 -10   0   0    6.40    2.80
  10   0   0    5.20    3.70
  10   0   0   10.60    3.70
 -11   0   0    9.90    4.50
 -11   0   0    1.50    3.40
  11   0   0    7.50    3.90
  11   0   0    8.70    4.00
 -12   0   0  294.97   18.30
 -13   0   0    5.20    4.80
 -14   0   0   17.70    5.80
 -15   0   0   -1.30    4.90
 -16   0   0    9.70    5.50
 -17   0   0   22.50    7.20
 -17   1   0   13.20    6.40
 -16   1   0    9.20    5.30
 -15   1   0   17.00    6.20
 -14   1   0   11.00    4.80
 -13   1   0  135.79   11.50
  12  -1   0    8.30    4.10
 -12   1   0   -0.10    4.30
  11  -1   0   15.10    4.50
 -11   1   0    4.50    4.50
  10  -1   0    8.20    3.90
  10  -1   0   17.60    4.10
 -10   1   0   10.40    4.20
 -10   1   0    7.30    3.20
   9  -1   0   41.40    4.90
   9  -1   0   48.50    6.40
  -9   1   0   30.20    5.10
  -9   1   0   37.10    5.10
  -9   1   0   37.70    4.30
   8  -1   0  153.68    9.60
   8  -1   0  127.19    8.70
  -8   1   0  145.59    8.90
  -8   1   0  145.39    9.40
  -8   1   0  131.49    8.30
   7  -1   0  177.88   10.20
   7  -1   0  162.48    9.30
  -7   1   0  165.08    9.80
  -7   1   0  142.49    8.90
  -7   1   0  154.38    9.30
   6  -1   0   51.69    4.30
   6  -1   0   51.89    4.70
  -6   1   0   50.89    3.70
  -6   1   0   50.39    4.20
  -6   1   0   50.09    4.60
   5  -1   0   10.10    2.60
  -5   1   0    5.00    2.10
  -4   1   0 1082.49   52.19
   1  -1   0  937.71   44.40
   1   1   0  425.56   20.60
  -3  -1   0  506.35   25.70
  -3  -1   0  521.55   25.60
   3   1   0  518.45   25.70
  -4  -1   0 3990.60  186.08
  -4  -1   0 3840.22  185.88
  -4  -1   0 3914.51  186.28
   4   1   0 3920.51  186.18
  -5  -1   0  213.98   11.80
  -5  -1   0  217.18   11.80
  -5  -1   0  214.18   12.10
   5   1   0  219.28   12.10
  -6  -1   0   68.69    5.50
  -6  -1   0   74.49    5.30
  -6  -1   0   65.99    5.70
   6   1   0   59.69    5.60
   6   1   0   67.79    5.10
  -7  -1   0  441.16   23.60
  -7  -1   0  443.76   23.90
  -7  -1   0  476.65   23.60
   7   1   0  448.96   23.80
   7   1   0  458.25   23.50
  -8  -1   0   63.49    6.20
  -8  -1   0   59.59    6.40
  -8  -1   0   66.49    7.10
   8   1   0   51.39    6.10
   8   1   0   63.59    6.70
  -9  -1   0   17.00    4.10
  -9  -1   0   32.00    5.20
  -9  -1   0   15.20    4.40
   9   1   0   24.70    4.30
   9   1   0   19.20    4.80
 -10  -1   0   88.89    8.90
 -10  -1   0   75.19    7.20
 -10  -1   0   91.59    8.30
  10   1   0  101.69    8.00
  10   1   0   91.19    8.00
 -11  -1   0    6.30    3.80
 -11  -1   0    4.80    3.60
 -11  -1   0   -0.20    4.10
  11   1   0    5.90    4.00
 -12  -1   0  110.99   10.30
  12   1   0  105.09    9.90
 -13  -1   0  130.19   11.30
 -14  -1   0   -5.70    4.10
 -15  -1   0   35.20    7.30
 -16  -1   0   11.10    5.10
 -17  -1   0    3.50    5.60
 -17   2   0    6.90    6.20
 -16   2   0   37.70    7.60
 -15   2   0   28.80    6.60
 -14   2   0  145.39   12.20
 -13   2   0    4.90    5.40
  12  -2   0   59.29    8.30
 -12   2   0   74.39    8.80
  11  -2   0    9.00    4.00
 -11   2   0    7.10    4.20
  10  -2   0   33.70    5.60
 -10   2   0   28.80    5.30
   9  -2   0   71.79    7.80
  -9   2   0   53.99    6.40
  -8   2   0  143.59    9.40
   7  -2   0  173.78   10.90
  -7   2   0  170.58   10.30
   6  -2   0  112.49    7.60
  -6   2   0  100.49    6.90
   5  -2   0  734.73   36.50
  -5   2   0  728.33   36.00
   4  -2   0   20.50    3.40
  -4   2   0   19.30    3.00
   3  -2   0 2138.29  101.79
   1  -2   0   77.99    4.50
  -1   2   0   77.59    4.50
   0  -2   0   59.69    3.40
   0   2   0   63.79    3.50
  -2  -2   0 2670.13  124.29
  -2  -2   0 2598.14  124.39
   2   2   0 2578.74  124.39
   2   2   0 2580.24  123.69
  -3  -2   0 2196.88  102.59
  -3  -2   0 2169.58  102.79
  -3  -2   0 2063.39  102.19
   3   2   0 2152.28  102.79
  -4  -2   0   77.19    5.20
  -4  -2   0   76.69    5.70
   4   2   0   68.79    5.70
  -6  -2   0  152.88    9.80
  -6  -2   0  159.18    9.70
  -6  -2   0  164.88   10.30
   6   2   0  162.08   10.40
   6   2   0  162.98    9.50
  -7  -2   0   85.49    6.60
  -7  -2   0   80.49    6.40
  -7  -2   0   75.29    7.00
   7   2   0   76.69    6.90
   7   2   0   80.29    6.20
  -8  -2   0   19.40    4.00
  -8  -2   0   14.40    3.90
  -8  -2   0   21.30    4.70
   8   2   0   13.20    3.30
   8   2   0   11.70    3.80
  -9  -2   0  101.19    8.50
  -9  -2   0  117.79    9.30
  -9  -2   0  121.79    8.70
   9   2   0  102.39    8.90
   9   2   0  108.79    8.00
 -10  -2   0   64.79    7.90
 -10  -2   0   62.59    8.20
 -10  -2   0   66.99    7.50
  10   2   0   63.09    8.00
 -11  -2   0   63.29    8.50
 -11  -2   0   47.90    6.90
 -11  -2   0   48.10    6.50
 -12  -2   0   64.39    8.40
 -12  -2   0   61.49    8.50
  12   2   0   55.69    8.10
 -13  -2   0   -4.90    4.00
 -14  -2   0   16.50    6.20
 -15  -2   0    2.90    5.20
 -16  -2   0   -1.10    5.50
 -17   3   0    5.50    5.70
 -16   3   0    5.20    5.70
 -15   3   0   -4.40    4.40
 -14   3   0    7.10    4.70
  13  -3   0   25.70    5.90
 -13   3   0   22.20    6.40
  12  -3   0    9.10    4.30
 -12   3   0    2.30    4.20
  11  -3   0   -0.10    3.40
 -11   3   0   -3.70    3.20
  10  -3   0    4.60    3.50
 -10   3   0   -0.80    3.10
   9  -3   0    5.00    3.50
  -9   3   0    4.40    2.80
   8  -3   0   23.40    4.40
  -8   3   0   23.90    3.80
   7  -3   0    1.00    2.60
  -7   3   0    1.70    2.20
   6  -3   0  187.58   11.50
   6  -3   0  188.28   10.90
  -6   3   0  190.18   10.90
   5  -3   0  433.26   22.80
   5  -3   0  447.16   22.20
  -5   3   0  422.26   22.00
   4  -3   0 3357.96  160.58
   4  -3   0 3448.35  161.18
  -4   3   0 3323.87  160.48
   3  -3   0  991.20   47.30
   3  -3   0  985.60   46.80
   3  -3   0  928.11   46.30
  -3   3   0  970.90   46.70
   2  -3   0 2679.63  121.29
  -2   3   0 2690.63  121.29
  -2   3   0 2295.87  121.49
   1  -3   0  309.77   15.40
  -1   3   0  315.57   15.40
   0  -3   0  606.64   27.70
   0  -3   0  546.45   27.50
   0  -3   0  534.65   26.90
   0   3   0  548.25   26.90
   0   3   0  558.94   27.50
  -1  -3   0  101.59    6.30
  -1  -3   0   99.09    6.50
   1   3   0  104.79    6.60
  -2  -3   0 4607.14  212.48
  -2  -3   0 4417.36  212.58
   2   3   0 4496.15  212.58
   2   3   0 4536.45  212.08
   2   3   0 4298.67  211.78
  -3  -3   0  440.26   22.10
  -3  -3   0  406.76   21.20
  -3  -3   0  443.16   21.80
   3   3   0  412.56   21.00
   3   3   0  417.36   22.00
  -4  -3   0   20.20    2.80
  -4  -3   0   11.10    3.00
  -4  -3   0   10.70    2.50
   4   3   0   12.10    3.00
  -5  -3   0   56.99    4.90
  -5  -3   0   49.70    5.90
  -5  -3   0   56.79    4.90
   5   3   0   36.50    5.20
  -6  -3   0  225.38   13.00
  -6  -3   0  230.08   14.00
   6   3   0  239.38   14.10
  -7  -3   0   65.69    7.00
  -7  -3   0   57.99    6.10
  -7  -3   0   63.19    7.70
   7   3   0   60.39    7.40
  -8  -3   0  231.18   14.10
  -8  -3   0  231.08   13.90
  -8  -3   0  240.68   14.80
   8   3   0  233.38   14.70
   8   3   0  229.98   13.30
  -9  -3   0    2.50    3.10
  -9  -3   0    0.30    3.70
  -9  -3   0    3.90    3.50
   9   3   0    2.40    3.80
 -10  -3   0  193.08   12.80
 -10  -3   0  171.48   12.70
 -10  -3   0  201.48   13.90
  10   3   0  194.18   13.50
 -11  -3   0   -4.30    4.40
 -11  -3   0    2.20    4.60
 -11  -3   0    3.30    3.70
  11   3   0    1.00    5.20
 -12  -3   0    9.00    5.40
 -12  -3   0   11.50    5.20
 -12  -3   0   17.70    5.10
  12   3   0   13.40    5.80
 -13  -3   0   18.20    6.10
  13   3   0   14.20    6.10
 -14  -3   0    5.80    5.30
 -15  -3   0   -0.10    5.10
 -16  -3   0   26.90    7.70
 -17   4   0    4.20    5.70
 -16   4   0    0.30    4.90
 -15   4   0   23.70    6.70
  14  -4   0   48.80    8.20
 -14   4   0   67.59    8.90
  13  -4   0    6.50    5.00
 -13   4   0    3.70    4.90
  12  -4   0    4.80    4.00
 -12   4   0    2.10    4.30
  11  -4   0    3.40    3.80
 -11   4   0    4.00    3.70
  10  -4   0   17.10    5.20
 -10   4   0   24.30    4.90
   9  -4   0   15.40    4.10
  -9   4   0   17.50    3.70
   8  -4   0  184.58   12.30
  -8   4   0  197.28   11.70
   7  -4   0  151.38   10.60
   7  -4   0  172.38   10.10
  -7   4   0  159.88   10.00
   6  -4   0   49.50    6.10
   6  -4   0   46.30    4.50
  -6   4   0   46.80    4.90
   5  -4   0  284.97   15.30
   5  -4   0  300.07   16.10
  -5   4   0  284.87   15.30
   4  -4   0   92.29    5.70
   4  -4   0   74.89    5.00
   4  -4   0   89.39    6.50
  -4   4   0   92.29    5.70
  -4   4   0   72.59    5.40
   3  -4   0  362.76   19.10
   3  -4   0  395.56   18.50
   3  -4   0  350.26   18.00
  -3   4   0  364.56   18.40
  -3   4   0  351.16   17.90
  -3   4   0  354.86   18.40
   2  -4   0 3271.17  152.18
   2  -4   0 3151.58  151.18
  -2   4   0 3221.58  151.48
  -2   4   0 3110.79  151.18
   1  -4   0  392.06   20.70
   1  -4   0  375.16   19.70
   1  -4   0  396.76   19.30
   1  -4   0  391.46   19.70
  -1   4   0  383.06   19.40
  -1   4   0  389.26   19.70
  -1   4   0  404.66   19.60
   0   4   0   48.60    3.70
   0   4   0   54.79    4.30
  -1  -4   0  216.58   12.60
  -1  -4   0  225.58   12.50
   1   4   0  220.48   12.00
   1   4   0  241.28   11.50
   1   4   0  213.28   12.60
  -2  -4   0 2730.93  130.29
  -2  -4   0 2752.72  130.09
   2   4   0 2727.43  130.29
   2   4   0 2659.83  129.59
  -3  -4   0   39.30    4.80
  -3  -4   0   37.90    4.00
  -3  -4   0   37.30    5.10
   3   4   0   37.60    3.80
   3   4   0   41.20    4.50
   3   4   0   33.20    4.60
  -4  -4   0 1966.60   95.99
  -4  -4   0 1979.20   94.79
  -4  -4   0 1893.91   95.49
   4   4   0 1916.71   95.79
   4   4   0 2112.89   94.49
  -5  -4   0  183.78   10.70
  -5  -4   0  179.68   11.20
  -5  -4   0  175.28   11.60
   5   4   0  171.08   11.50
  -6  -4   0    5.00    2.70
  -6  -4   0    0.10    2.50
  -6  -4   0    2.30    2.40
   6   4   0   -1.60    2.60
  -7  -4   0   71.09    6.60
  -8  -4   0   14.60    4.80
  -8  -4   0   16.70    4.00
   8   4   0    7.50    4.60
  -9  -4   0   34.70    5.90
  -9  -4   0   24.50    5.30
  -9  -4   0   24.80    5.80
   9   4   0   28.20    5.90
 -10  -4   0  166.68   12.60
 -10  -4   0  178.28   13.80
 -10  -4   0  176.48   12.50
  10   4   0  164.88   13.20
 -11  -4   0  666.13   35.10
 -11  -4   0  599.34   33.90
 -11  -4   0  614.74   33.50
  11   4   0  629.14   34.50
 -12  -4   0   29.70    7.20
 -12  -4   0   44.80    7.20
 -12  -4   0   36.50    6.70
  12   4   0   41.70    7.60
 -13  -4   0   -0.40    4.80
  13   4   0    5.40    5.80
 -14  -4   0    2.50    5.10
  14   4   0    5.10    7.30
 -15  -4   0    1.70    5.40
 -16  -4   0    1.10    6.60
 -17   5   0    9.40    5.70
 -16   5   0    3.80    5.50
  15  -5   0   93.79   11.80
 -15   5   0  109.29   12.00
  14  -5   0   32.20    6.90
 -14   5   0   29.20    6.30
  13  -5   0  103.19   10.10
 -13   5   0  122.09   10.40
  12  -5   0   38.90    7.30
 -12   5   0   56.39    7.50
  11  -5   0    7.20    4.40
 -11   5   0   -1.20    3.40
  10  -5   0   36.10    6.50
 -10   5   0   33.10    5.30
   9  -5   0   20.70    5.10
  -9   5   0   19.50    4.30
   8  -5   0   79.29    8.80
  -8   5   0   88.69    7.10
   7  -5   0   92.99    7.90
   7  -5   0  104.69    7.40
  -7   5   0   92.29    7.10
   6  -5   0  144.49    9.00
   6  -5   0  144.59    9.90
   6  -5   0  143.19    8.10
  -6   5   0  136.89    8.90
   5  -5   0  209.78   11.60
   5  -5   0  235.58   13.40
   5  -5   0  230.58   12.40
  -5   5   0  224.98   12.30
  -5   5   0  210.18   12.30
   4  -5   0  376.06   19.30
   4  -5   0  336.07   18.20
   4  -5   0  357.36   17.80
  -4   5   0  339.77   18.20
  -4   5   0  348.37   18.10
   3  -5   0   43.70    3.40
   3  -5   0   43.20    5.40
   3  -5   0   39.40    3.50
  -3   5   0   39.40    3.70
  -3   5   0   37.30    3.30
  -3   5   0   39.90    3.90
   2  -5   0 1002.60   48.10
   2  -5   0  942.51   49.10
   2  -5   0  952.70   48.30
   2  -5   0  992.00   48.30
  -2   5   0 1029.50   48.10
  -2   5   0 1027.30   48.30
  -2   5   0 1014.10   48.30
   1  -5   0    6.00    2.00
   1  -5   0    6.00    2.00
   1  -5   0    6.90    1.70
   1  -5   0    7.60    2.30
  -1   5   0    4.90    2.10
  -1   5   0    7.90    1.70
  -1   5   0    5.90    2.20
   0  -5   0   11.00    2.50
   0   5   0   18.00    2.90
  -1  -5   0  612.44   31.10
  -1  -5   0  652.83   31.10
   1   5   0  626.14   31.10
   1   5   0  579.24   30.30
   1   5   0  596.64   29.80
  -2  -5   0   64.69    5.50
  -2  -5   0   68.99    6.00
   2   5   0   61.99    6.00
   2   5   0   75.59    5.40
  -3  -5   0  652.03   33.00
  -3  -5   0  610.24   32.40
   3   5   0  671.73   31.70
   3   5   0  623.14   31.90
   3   5   0  615.74   32.70
  -4  -5   0  123.79    9.30
  -4  -5   0  124.19    8.70
   4   5   0  119.79    7.90
   4   5   0  129.89    9.40
   4   5   0  118.19    8.40
  -5  -5   0   30.50    4.90
  -5  -5   0   23.60    4.90
  -5  -5   0   29.50    4.10
   5   5   0   25.50    4.90
  -6  -5   0    0.90    2.90
  -6  -5   0    2.90    3.20
  -6  -5   0    3.20    2.50
   6   5   0    3.70    3.40
  -7  -5   0    0.30    3.40
  -7  -5   0    0.50    3.20
  -7  -5   0    1.60    2.80
   7   5   0    0.90    3.80
  -8  -5   0   -0.90    3.60
  -8  -5   0    1.60    2.90
  -8  -5   0   -1.40    3.40
   8   5   0   -1.80    3.80
  -9  -5   0   72.39    8.10
  -9  -5   0   59.99    8.90
   9   5   0   57.79    8.60
 -10  -5   0   11.00    5.60
 -10  -5   0    4.50    4.20
 -10  -5   0    8.30    4.60
  10   5   0    2.90    4.80
 -11  -5   0  174.28   13.90
 -11  -5   0  147.89   12.30
 -11  -5   0  158.98   12.60
  11   5   0  154.58   13.40
 -12  -5   0   16.00    7.40
 -12  -5   0   21.30    5.90
 -12  -5   0   25.30    6.50
  12   5   0   18.10    6.70
 -13  -5   0   34.90    7.60
 -13  -5   0   38.00    8.70
  13   5   0   35.00    8.20
 -14  -5   0    6.50    5.40
  14   5   0   13.40    7.00
 -15  -5   0   19.40    6.50
 -17   6   0    4.20    5.90
 -16   6   0    3.80    4.90
  15  -6   0   67.99   10.40
 -15   6   0   88.29   10.50
  14  -6   0   38.60    7.60
 -14   6   0   41.40    7.00
  13  -6   0   11.90    5.00
 -13   6   0   16.30    4.80
  12  -6   0  194.18   14.50
 -12   6   0  216.68   14.30
  11  -6   0   16.80    5.10
 -11   6   0   24.20    5.00
  10  -6   0  174.08   12.80
 -10   6   0  186.68   12.20
   9  -6   0   30.60    5.90
  -9   6   0   28.80    4.70
   8  -6   0   67.49    5.30
   8  -6   0   75.99    8.80
  -8   6   0   70.59    6.40
   7  -6   0   10.20    3.50
   7  -6   0    9.80    2.40
  -7   6   0    8.00    2.80
   6  -6   0   96.59    7.80
   6  -6   0  101.59    6.90
   6  -6   0   86.99    6.00
  -6   6   0   80.59    6.70
  -6   6   0   89.49    6.80
   5  -6   0  215.68   12.90
   5  -6   0  200.78   11.60
   5  -6   0  198.48   11.00
  -5   6   0  203.18   11.60
  -5   6   0  183.78   11.40
   4  -6   0  928.61   46.40
   4  -6   0  925.31   44.70
   4  -6   0  912.11   44.70
  -4   6   0  938.11   45.20
  -4   6   0  897.41   45.20
  -4   6   0  913.31   45.00
   3  -6   0 1600.44   74.09
   3  -6   0 1529.85   75.29
   3  -6   0 1530.45   73.79
  -3   6   0 1579.04   73.79
  -3   6   0 1530.45   74.29
  -3   6   0 1495.55   73.69
  -3   6   0 1491.65   74.09
   2  -6   0  186.98   10.90
   2  -6   0  180.08   11.60
   2  -6   0  195.78   10.50
   2  -6   0  189.18   11.00
  -2   6   0  193.28   11.00
  -2   6   0  193.98   10.90
  -2   6   0  197.38   10.60
   1  -6   0   67.19    5.70
   1  -6   0   63.19    5.10
   1  -6   0   60.09    4.60
   1  -6   0   65.19    5.30
  -1   6   0   62.89    5.20
  -1   6   0   65.99    4.70
  -1   6   0   72.39    5.60
   0  -6   0  686.63   34.60
   0  -6   0  695.73   34.70
   0  -6   0  731.83   34.70
   0  -6   0  678.43   33.40
   0   6   0  652.83   34.00
   0   6   0  644.74   33.60
   0   6   0  724.13   34.70
  -1  -6   0    1.20    2.00
  -1  -6   0    0.40    1.70
   1   6   0   -1.70    2.30
   1   6   0    2.70    1.70
   1   6   0    2.10    2.10
  -2  -6   0   41.90    5.80
  -2  -6   0   42.50    5.40
   2   6   0   45.20    3.70
   2   6   0   36.40    4.50
   2   6   0   40.70    5.60
  -3  -6   0    2.50    2.50
  -3  -6   0   -1.30    2.60
   3   6   0    8.00    2.70
   3   6   0    5.30    2.50
   3   6   0    0.60    3.50
  -4  -6   0  313.97   18.10
  -4  -6   0  317.97   17.70
   4   6   0  288.77   17.00
   4   6   0  292.17   16.60
   4   6   0  327.87   18.20
  -5  -6   0    5.50    3.60
  -5  -6   0    8.60    3.40
   5   6   0    4.90    2.90
   5   6   0    3.60    3.90
   5   6   0    3.20    3.20
  -6  -6   0   80.79    7.30
  -6  -6   0   84.49    9.90
  -6  -6   0   86.39    7.90
   6   6   0   89.89    8.80
   6   6   0   86.59   10.10
  -7  -6   0   31.00    6.50
  -7  -6   0   34.10    5.90
  -7  -6   0   43.90    6.20
   7   6   0   34.90    6.40
  -8  -6   0   -6.80    3.30
  -8  -6   0    1.40    3.70
  -8  -6   0   -4.50    3.60
   8   6   0    8.70    5.00
  -9  -6   0  100.09   10.70
  -9  -6   0  103.09   11.80
  -9  -6   0  101.79    9.50
   9   6   0   93.79   11.00
 -10  -6   0   15.60    5.70
 -10  -6   0    2.10    4.10
 -10  -6   0    1.80    4.50
  10   6   0    0.50    5.00
 -11  -6   0    1.30    4.50
 -11  -6   0   10.40    6.00
 -11  -6   0   -1.20    2.90
  11   6   0   -3.50    5.00
 -12  -6   0    2.90    4.80
 -12  -6   0    4.10    5.80
 -12  -6   0    1.90    5.20
  12   6   0    2.70    5.90
 -13  -6   0   -8.50    4.50
 -13  -6   0   -5.50    4.40
  13   6   0   -1.70    6.00
 -14  -6   0   -2.10    5.60
  14   6   0    6.40    6.80
 -15  -6   0   10.40    7.00
 -17   7   0   27.50    7.90
  16  -7   0    7.90    6.00
 -16   7   0   14.90    5.80
  15  -7   0   14.80    6.30
 -15   7   0    2.70    4.80
  14  -7   0   31.90    7.50
 -14   7   0   42.00    7.60
  13  -7   0  110.29   10.80
 -13   7   0  116.59   10.70
  12  -7   0   40.40    8.00
 -12   7   0   51.59    7.80
  11  -7   0   27.30    6.50
 -11   7   0   36.10    6.20
  10  -7   0  246.78   16.70
 -10   7   0  261.27   15.80
   9  -7   0   55.99    5.40
   9  -7   0   65.19    8.70
  -9   7   0   54.79    6.70
   8  -7   0   50.69    5.10
   8  -7   0   66.39    8.70
  -8   7   0   50.29    6.30
   7  -7   0   58.19    7.50
   7  -7   0   59.29    4.90
  -7   7   0   41.60    5.60
  -7   7   0   45.60    5.40
   6  -7   0   14.40    3.00
   6  -7   0   14.90    4.40
  -6   7   0   16.00    3.40
  -6   7   0   14.50    3.50
   5  -7   0   25.70    4.60
   5  -7   0   45.60    4.50
  -5   7   0   31.80    4.10
   4  -7   0    8.90    2.80
   4  -7   0   10.00    3.90
   4  -7   0   13.50    2.40
  -4   7   0   13.10    3.00
  -4   7   0   10.90    2.80
   3  -7   0  398.16   22.50
   3  -7   0  421.76   21.40
   3  -7   0  423.26   21.00
  -3   7   0  404.86   21.20
  -3   7   0  396.96   21.30
   2  -7   0  520.95   26.90
   2  -7   0  551.34   27.00
   2  -7   0  513.05   27.70
   2  -7   0  511.25   26.20
  -2   7   0  513.85   26.70
  -2   7   0  537.25   26.90
   1  -7   0    3.90    2.70
   1  -7   0    2.10    1.80
   1  -7   0    4.90    2.40
   1  -7   0    6.00    2.60
  -1   7   0   -0.30    2.30
  -1   7   0    2.60    2.30
  -1   7   0    5.40    2.00
   0  -7   0 1188.18   58.59
   0  -7   0 1113.49   58.39
   0  -7   0 1131.19   58.59
   0   7   0 1213.68   57.89
   0   7   0 1210.28   58.59
   0   7   0 1241.28   57.39
  -1  -7   0   61.39    5.90
  -1  -7   0   58.69    6.90
   1   7   0   79.69    6.80
   1   7   0   73.59    5.30
   1   7   0   66.39    5.70
  -2  -7   0   45.30    6.10
  -2  -7   0   43.90    6.30
   2   7   0   70.39    5.50
   2   7   0   36.70    5.90
  -4  -7   0    5.30    3.40
   4   7   0    4.20    3.60
   4   7   0   12.90    3.50
  -5  -7   0   13.90    4.50
  -5  -7   0   10.70    3.70
   5   7   0   13.30    4.00
   5   7   0   11.60    4.90
   5   7   0   16.80    3.40
  -6  -7   0   -2.10    3.30
  -6  -7   0    1.70    3.20
   6   7   0    8.80    4.40
   6   7   0    6.90    3.90
  -7  -7   0   13.10    4.10
  -7  -7   0   14.90    4.90
   7   7   0   18.30    5.30
   7   7   0    4.40    4.50
  -8  -7   0   30.40    6.80
  -8  -7   0   25.50    5.80
  -8  -7   0   35.00    6.10
   8   7   0   44.90    8.10
   8   7   0   27.30    5.90
  -9  -7   0    7.70    4.70
  -9  -7   0    6.20    4.30
  -9  -7   0    4.00    5.20
   9   7   0   -3.40    4.60
 -10  -7   0   19.40    6.40
 -10  -7   0   18.80    5.50
 -10  -7   0   22.60    6.30
  10   7   0   27.10    7.60
 -11  -7   0    7.60    5.70
 -11  -7   0    7.60    5.20
 -11  -7   0   -3.30    4.20
  11   7   0    8.70    5.50
 -12  -7   0   17.80    5.70
 -12  -7   0   -2.80    3.90
 -12  -7   0   -5.30    5.50
  12   7   0   11.70    6.50
 -13  -7   0    3.50    5.20
 -13  -7   0    2.80    5.50
  13   7   0   -5.20    6.00
 -14  -7   0    3.50    6.00
  14   7   0   -0.70    6.70
  17  -8   0   -2.50    6.00
 -17   8   0   15.10    6.30
  16  -8   0    4.10    4.90
 -16   8   0    9.80    5.30
  15  -8   0   19.00    7.20
 -15   8   0   23.00    6.30
  14  -8   0    2.20    5.20
 -14   8   0   -0.30    4.60
  13  -8   0   21.00    6.50
 -13   8   0   19.00    6.00
  12  -8   0    8.50    5.40
 -12   8   0   15.80    5.70
  11  -8   0   -1.30    4.10
  11  -8   0    3.00    3.10
 -11   8   0    4.30    4.10
  10  -8   0    8.40    4.70
  10  -8   0   19.20    3.60
 -10   8   0   15.80    4.70
   9  -8   0  160.78   12.70
   9  -8   0  155.88    9.90
  -9   8   0  153.28   11.00
   8  -8   0   72.69    9.40
   8  -8   0   66.79    6.20
  -8   8   0   78.79    8.10
   7  -8   0   83.69    7.10
   7  -8   0   94.29    8.80
  -7   8   0   93.99    7.60
  -7   8   0  100.89    7.70
   6  -8   0   31.50    5.80
   6  -8   0   50.29    5.10
   6  -8   0   44.80    3.90
  -6   8   0   40.40    5.20
  -6   8   0   39.10    5.30
   5  -8   0    2.80    1.90
   5  -8   0    0.40    3.70
   5  -8   0    0.60    2.60
  -5   8   0    5.70    2.60
  -5   8   0    3.10    2.70
   4  -8   0   30.00    5.60
   4  -8   0   24.70    3.80
   4  -8   0   30.50    4.20
  -4   8   0   24.90    3.90
  -4   8   0   25.20    4.30
  -4   8   0   28.80    4.40
   3  -8   0   63.99    5.60
   3  -8   0   56.89    5.60
   3  -8   0   84.99    9.00
  -3   8   0   74.99    6.80
  -3   8   0   72.59    6.90
   2  -8   0   74.89    6.60
   2  -8   0   99.29    6.50
   1  -8   0   19.00    3.80
   1  -8   0   16.00    4.10
   1  -8   0   20.40    3.10
   1  -8   0   15.00    4.10
  -1   8   0   17.60    3.90
  -1   8   0   16.80    4.20
   0  -8   0  301.17   16.80
   0  -8   0  302.97   16.60
   0  -8   0  289.47   16.60
   0   8   0  289.37   16.60
   0   8   0  267.67   15.20
   0   8   0  268.17   15.80
  -1  -8   0   49.00    6.80
  -1  -8   0   47.90    6.10
   1   8   0   39.60    4.40
   1   8   0   57.79    6.20
   1   8   0   48.90    6.60
  -2  -8   0    6.90    2.80
  -2  -8   0    8.90    3.90
   2   8   0   12.60    3.20
   2   8   0   11.20    4.50
  -3  -8   0   58.99    7.90
  -3  -8   0   58.39    7.30
   3   8   0   73.09    6.60
   3   8   0   75.79    6.50
   3   8   0   54.19    7.60
   3   8   0   62.99    5.30
  -4  -8   0    6.00    3.60
  -4  -8   0    9.80    3.80
   4   8   0    6.40    4.30
   4   8   0    9.90    3.60
  -5  -8   0   28.80    6.30
  -5  -8   0   25.30    5.20
   5   8   0   37.60    6.80
   5   8   0   42.00    5.90
  -6  -8   0    8.00    4.60
  -6  -8   0   12.30    4.50
   6   8   0    0.90    3.80
   6   8   0    4.00    4.10
  -7  -8   0   43.40    7.50
  -7  -8   0   48.50    7.70
   7   8   0   53.79    8.50
   7   8   0   47.00    7.40
  -8  -8   0    2.00    3.60
  -8  -8   0    6.80    4.80
   8   8   0   -0.20    5.10
   8   8   0    8.40    4.60
  -9  -8   0   -2.90    3.40
  -9  -8   0    6.20    6.00
   9   8   0   -1.90    4.60
   9   8   0    5.90    5.50
 -10  -8   0    5.80    5.70
 -10  -8   0    2.80    5.00
  10   8   0    5.30    5.80
  10   8   0   -2.00    4.90
 -11  -8   0    2.90    5.90
 -11  -8   0    5.90    5.10
  11   8   0    8.40    5.80
  11   8   0   -6.30    5.00
 -12  -8   0    1.90    5.10
  12   8   0   -3.40    5.30
  12   8   0   -4.50    5.90
 -13  -8   0   -3.70    4.80
 -13  -8   0    3.90    5.50
  13   8   0    7.80    7.00
  13   8   0    1.60    6.30
 -14  -8   0    5.80    5.50
 -14  -8   0   -4.00    5.10
  14   8   0   11.60    7.80
  14   8   0    0.60    5.90
  17  -9   0    5.10    6.30
 -17   9   0    0.30    5.90
  16  -9   0    3.20    5.80
 -16   9   0   11.60    5.70
  15  -9   0    6.20    6.10
 -15   9   0    5.40    5.30
  14  -9   0   20.10    7.30
 -14   9   0   30.80    7.20
  13  -9   0   14.30    6.50
 -13   9   0    1.50    4.60
  12  -9   0   47.50    8.80
 -12   9   0   57.79    8.20
  11  -9   0  488.35   29.80
 -11   9   0  528.95   28.40
  10  -9   0  142.69   12.90
  10  -9   0  150.88   10.60
 -10   9   0  166.98   11.80
   9  -9   0   19.10    5.70
   9  -9   0    9.40    3.50
  -9   9   0   11.80    4.30
   8  -9   0   10.40    4.50
   8  -9   0    0.80    2.90
  -8   9   0    0.40    3.50
  -8   9   0    2.10    2.80
   7  -9   0   11.60    3.40
   7  -9   0   17.20    5.10
  -7   9   0   20.60    4.30
  -7   9   0   13.30    3.70
   6  -9   0   13.70    4.70
   6  -9   0   11.40    2.50
   6  -9   0   17.30    3.50
  -6   9   0   12.10    3.40
  -6   9   0   15.20    3.70
   5  -9   0  111.39    7.90
   5  -9   0  101.89    7.20
  -5   9   0   95.29    7.90
  -5   9   0  101.19    8.10
   4  -9   0   68.09    6.30
   4  -9   0   92.29   10.20
   4  -9   0   70.69    6.00
  -4   9   0   76.99    7.70
  -4   9   0   81.39    7.20
  -4   9   0   73.09    7.40
   3  -9   0   19.80    3.80
   3  -9   0   20.40    4.70
  -3   9   0   23.00    4.30
   2  -9   0    2.80    2.40
   2  -9   0    5.50    2.50
   2  -9   0    0.10    2.40
   2  -9   0   -0.40    3.10
  -2   9   0    7.80    3.40
  -2   9   0   -2.00    3.40
   1  -9   0    7.10    2.40
   1  -9   0    6.00    2.90
   1  -9   0    1.10    2.90
   1  -9   0    5.00    3.30
  -1   9   0   -2.70    3.00
  -1   9   0    8.00    3.30
   0  -9   0   65.69    7.70
   0  -9   0   51.99    6.70
   0  -9   0   60.79    7.60
   0   9   0   67.79    7.70
   0   9   0   52.79    6.40
  -1  -9   0   53.99    7.30
  -1  -9   0   51.99    6.90
   1   9   0   46.90    6.90
   1   9   0   53.99    6.50
  -2  -9   0   40.60    6.20
  -2  -9   0   40.00    6.80
   2   9   0   35.50    5.40
   2   9   0   19.20    6.00
   2   9   0   28.50    4.10
  -3  -9   0    5.00    3.30
  -3  -9   0    6.20    4.00
   3   9   0    2.20    4.40
   3   9   0    4.50    3.70
  -4  -9   0   46.10    7.30
  -4  -9   0   39.80    7.20
   4   9   0   38.40    6.90
   4   9   0   43.00    6.30
  -5  -9   0    5.90    3.50
  -5  -9   0    4.70    4.50
   5   9   0    1.30    3.50
   5   9   0    8.60    4.90
  -6  -9   0   17.80    4.80
  -6  -9   0   -0.40    4.00
   6   9   0    4.00    4.50
   6   9   0    3.80    4.00
  -7  -9   0   23.60    6.70
  -7  -9   0   11.60    4.80
   7   9   0   23.60    6.00
   7   9   0   17.50    6.50
  -8  -9   0   56.99   10.10
  -8  -9   0   57.19    8.60
   8   9   0   58.19   10.10
   8   9   0   54.29    8.70
  -9  -9   0    2.10    5.40
  -9  -9   0   -1.60    3.50
   9   9   0    4.80    6.00
   9   9   0   -9.90    4.00
 -10  -9   0    1.70    4.60
 -10  -9   0   -3.20    5.10
  10   9   0   -3.80    5.20
  10   9   0   -6.30    5.20
 -11  -9   0    1.60    5.70
 -11  -9   0    7.20    5.60
  11   9   0    0.60    5.50
  11   9   0    4.50    6.40
 -12  -9   0   -0.60    5.30
  12   9   0   11.40    7.60
  12   9   0   -0.80    5.50
 -13  -9   0    9.50    6.20
  13   9   0   11.30    6.90
  13   9   0   11.90    7.90
  16 -10   0    2.70    6.90
 -16  10   0   12.90    6.10
  15 -10   0    5.90    6.00
 -15  10   0    5.70    5.50
  14 -10   0   26.00    7.70
 -14  10   0   25.70    7.00
  13 -10   0   34.40    8.40
 -13  10   0   35.40    7.20
  12 -10   0   65.49   10.90
 -12  10   0   76.29    9.70
  11 -10   0  244.08   18.20
 -11  10   0  254.07   16.50
  10 -10   0  125.19   14.50
 -10  10   0  115.59   10.60
   9 -10   0   46.80    8.10
   9 -10   0   72.89    6.90
  -9  10   0   42.30    6.70
   8 -10   0   57.29    6.60
   8 -10   0   48.00    8.90
  -8  10   0   58.19    7.20
  -8  10   0   60.89    7.40
   7 -10   0   62.09    6.90
   7 -10   0   73.69   10.40
  -7  10   0   71.79    8.00
  -7  10   0   65.49    7.60
   6 -10   0    1.30    2.90
   6 -10   0    4.20    4.20
   6 -10   0    0.80    1.90
  -6  10   0    7.70    3.90
  -6  10   0    6.20    3.40
   5 -10   0    3.40    2.20
   5 -10   0   19.10    3.90
   5 -10   0    5.90    3.80
  -5  10   0    8.00    3.60
  -5  10   0    8.20    3.20
   4 -10   0  136.49    9.20
   4 -10   0  126.89    9.20
   4 -10   0  145.19   11.30
  -4  10   0  128.19    9.80
  -4  10   0  137.39    9.90
  -4  10   0  117.09    9.20
   3 -10   0   10.50    3.50
   3 -10   0   11.50    4.90
   3 -10   0    9.80    3.20
  -3  10   0    7.60    3.80
  -3  10   0    6.40    3.50
   2 -10   0   56.39    6.80
   2 -10   0   48.80    5.20
   2 -10   0   52.39    8.20
  -2  10   0   51.69    7.00
  -2  10   0   47.90    6.20
   1 -10   0    1.30    2.60
   1 -10   0    9.70    3.00
   1 -10   0   11.30    3.40
   1 -10   0    9.90    4.20
  -1  10   0    6.00    4.10
  -1  10   0    8.00    3.50
   0 -10   0   58.69    7.80
   0 -10   0   65.29    7.80
   0  10   0   54.49    7.00
   0  10   0   44.90    7.30
  -1 -10   0  274.77   17.40
  -1 -10   0  288.97   17.10
   1  10   0  251.37   15.90
   1  10   0  261.47   17.30
  -2 -10   0   -2.80    3.50
  -2 -10   0    9.20    4.20
   2  10   0   19.90    5.90
   2  10   0    1.40    3.40
  -3 -10   0    2.50    4.10
  -3 -10   0    7.30    3.80
   3  10   0    1.90    3.50
   3  10   0   -2.10    4.70
  -4 -10   0   19.30    5.90
  -4 -10   0   16.50    4.80
   4  10   0   11.70    4.50
   4  10   0   16.80    6.10
  -5 -10   0   11.20    4.50
  -5 -10   0    8.70    4.80
   5  10   0    7.90    5.40
   5  10   0   14.20    5.00
  -6 -10   0    4.20    3.90
  -6 -10   0   -0.90    3.80
   6  10   0    7.10    5.60
   6  10   0    4.20    4.10
  -7 -10   0   26.60    6.50
  -7 -10   0   19.00    6.60
   7  10   0   16.20    6.60
   7  10   0   24.10    6.50
  -8 -10   0   32.00    7.70
  -8 -10   0   31.90    7.10
   8  10   0   31.20    8.30
   8  10   0   39.30    7.50
  -9 -10   0    1.20    4.60
  -9 -10   0    0.00    4.80
   9  10   0   -0.80    5.40
   9  10   0    5.20    5.90
 -10 -10   0   15.30    6.30
 -10 -10   0    7.50    6.30
  10  10   0   21.50    7.50
  10  10   0   14.00    6.70
 -11 -10   0   12.40    7.00
  11  10   0    9.60    7.10
  11  10   0   16.30    7.00
 -12 -10   0   -2.40    5.50
  12  10   0    3.10    6.80
  12  10   0    4.60    7.30
  16 -11   0   10.70    7.00
 -16  11   0   10.70    6.30
  15 -11   0    7.30    6.60
 -15  11   0   19.50    7.00
  14 -11   0   -5.20    5.40
 -14  11   0   -0.50    4.80
  13 -11   0    7.10    6.20
 -13  11   0    4.80    4.50
  12 -11   0   -6.70    4.40
 -12  11   0    5.00    4.70
  11 -11   0    1.20    4.60
 -11  11   0   -1.50    4.00
  10 -11   0   38.50    8.50
 -10  11   0   34.70    6.90
   9 -11   0   16.10    5.80
  -9  11   0    4.90    4.60
  -9  11   0   13.40    5.10
   8 -11   0   67.39   10.50
   8 -11   0   67.79    7.50
  -8  11   0   67.89    8.30
  -8  11   0   58.89    7.60
   7 -11   0  121.49    9.50
   7 -11   0  126.09   11.60
  -7  11   0  112.19   10.00
  -7  11   0  133.09   10.30
   6 -11   0   11.60    4.30
   6 -11   0    5.30    4.80
  -6  11   0   15.20    5.00
  -6  11   0    4.50    3.60
   5 -11   0   26.10    6.70
   5 -11   0   14.30    3.40
   5 -11   0   19.20    4.40
  -5  11   0   12.80    4.60
  -5  11   0   16.30    4.60
   4 -11   0   11.50    3.40
   4 -11   0    4.10    4.80
   4 -11   0   -0.90    3.10
  -4  11   0    8.40    4.30
  -4  11   0    3.00    3.30
  -4  11   0   -2.50    3.50
   3 -11   0   15.80    4.20
   3 -11   0   18.60    6.10
   3 -11   0   13.50    3.80
  -3  11   0   11.10    4.40
  -3  11   0    9.10    4.00
   2 -11   0  126.59   10.30
   2 -11   0  147.69   12.00
  -2  11   0  142.29   11.10
  -2  11   0  155.98   10.80
   1 -11   0   65.19    8.00
   1 -11   0   57.89    7.90
  -1  11   0   57.79    7.50
  -1  11   0   58.79    8.00
   0 -11   0  106.79    9.60
   0 -11   0  115.39   10.50
   0  11   0  124.39   10.00
   0  11   0  128.29   11.00
  -1 -11   0  101.59   10.90
  -1 -11   0  102.89   11.70
   1  11   0   97.19    9.20
   1  11   0  121.19   12.20
  -2 -11   0    2.40    4.00
  -2 -11   0    5.00    3.80
   2  11   0    0.30    3.50
   2  11   0    3.30    5.10
  -3 -11   0   -2.60    3.60
  -3 -11   0    2.80    3.90
   3  11   0    6.30    4.20
   3  11   0   -4.70    4.40
  -4 -11   0    7.50    4.80
  -4 -11   0    5.80    4.00
   4  11   0   10.20    4.60
   4  11   0   -0.50    5.00
  -5 -11   0    0.20    3.00
  -5 -11   0   12.10    5.30
   5  11   0   -5.40    4.90
   5  11   0    4.20    4.60
  -6 -11   0    4.70    3.90
  -6 -11   0    2.40    4.60
   6  11   0    2.50    5.70
   6  11   0   10.30    4.80
  -7 -11   0   11.80    6.00
  -7 -11   0    9.40    4.70
   7  11   0   19.20    6.60
   7  11   0   16.00    6.80
  -8 -11   0   46.90    9.30
  -8 -11   0   49.30    8.90
   8  11   0   54.79    9.90
   8  11   0   58.49    9.00
  -9 -11   0   -5.10    5.10
  -9 -11   0    6.00    4.80
   9  11   0   -0.10    5.70
   9  11   0    4.00    5.50
 -10 -11   0    9.90    6.30
  10  11   0   15.60    6.70
  10  11   0   16.30    7.50
 -11 -11   0    4.70    6.20
  11  11   0    4.60    6.30
  11  11   0    5.70    7.50
  15 -12   0   -0.20    5.40
 -15  12   0   -8.90    5.00
  14 -12   0   -2.20    5.50
 -14  12   0   11.70    6.20
  13 -12   0   -1.40    5.00
 -13  12   0    4.20    4.80
  12 -12   0   22.30    7.10
 -12  12   0   34.70    7.10
  11 -12   0   19.30    6.70
 -11  12   0   17.00    5.90
  10 -12   0   -7.80    4.10
 -10  12   0    0.70    3.70
   9 -12   0   16.60    6.60
  -9  12   0   28.90    6.40
   8 -12   0   15.30    6.20
  -8  12   0   20.20    5.90
   7 -12   0   59.49    7.00
   7 -12   0   41.70    8.20
  -7  12   0   39.50    7.40
  -7  12   0   33.10    6.60
   6 -12   0    4.70    3.80
   6 -12   0    1.00    5.00
  -6  12   0    4.90    3.90
  -6  12   0    7.90    4.60
   5 -12   0   -6.50    3.00
   5 -12   0    4.40    3.20
   5 -12   0    0.30    4.60
  -5  12   0   -1.10    3.30
  -5  12   0   -3.50    3.70
   4 -12   0    0.90    4.60
   4 -12   0    1.30    3.30
   4 -12   0    3.00    3.20
  -4  12   0   -1.30    3.30
  -4  12   0   -1.70    3.60
  -4  12   0    2.70    4.10
   3 -12   0   24.00    6.60
   3 -12   0   12.00    4.30
  -3  12   0   26.60    5.40
  -3  12   0   12.40    4.80
   2 -12   0   21.50    5.10
   2 -12   0   28.70    7.80
  -2  12   0   27.60    5.70
  -2  12   0   24.30    6.10
   1 -12   0   -2.90    3.00
   1 -12   0    2.50    2.20
  -1  12   0   -1.30    4.70
  -1  12   0    0.20    4.10
   0 -12   0  182.08   13.50
   0 -12   0  157.08   12.50
   0  12   0  162.78   13.30
   0  12   0  174.88   12.50
  -1 -12   0    0.10    4.30
  -1 -12   0    2.80    3.90
   1  12   0    9.00    4.90
   1  12   0    3.90    4.50
  -2 -12   0   47.20    8.30
  -2 -12   0   31.10    6.60
   2  12   0   38.50    6.70
   2  12   0   47.50    8.40
  -3 -12   0   35.30    6.70
  -3 -12   0   44.00    8.30
   3  12   0   34.70    6.50
   3  12   0   41.60    8.20
  -4 -12   0   -4.50    4.30
  -4 -12   0   -4.60    3.00
   4  12   0   -3.80    4.90
   4  12   0   -1.60    4.00
  -5 -12   0   -3.60    4.10
  -5 -12   0   -1.50    3.60
   5  12   0   14.00    6.30
   5  12   0    0.10    4.60
  -6 -12   0    4.70    4.90
  -6 -12   0   11.50    5.20
   6  12   0    3.60    5.90
   6  12   0    2.40    4.70
  -7 -12   0   -2.20    5.20
  -7 -12   0   10.80    5.40
   7  12   0    5.50    5.30
   7  12   0    1.70    6.10
  -8 -12   0   -1.40    5.00
  -8 -12   0    2.40    4.60
   8  12   0    9.80    5.50
   8  12   0    1.90    6.40
  -9 -12   0    3.40    4.30
   9  12   0    3.50    6.60
   9  12   0    0.70    5.40
 -10 -12   0   -4.70    5.10
  10  12   0    2.10    6.00
  10  12   0    9.40    8.10
  15 -13   0    7.40    7.10
 -15  13   0    0.20    6.30
  14 -13   0    3.60    6.60
 -14  13   0    3.70    5.70
  13 -13   0   -2.00    5.10
 -13  13   0    7.40    5.50
  12 -13   0    7.80    5.90
 -12  13   0    2.40    5.10
  11 -13   0    5.10    5.50
 -11  13   0   -4.70    4.40
  10 -13   0    1.30    4.80
 -10  13   0    3.10    4.90
   9 -13   0    6.20    5.00
  -9  13   0    7.50    4.70
   8 -13   0   60.19   10.90
  -8  13   0   80.49    9.70
   7 -13   0   43.70    9.00
   7 -13   0   24.60    5.70
  -7  13   0   33.50    7.30
   6 -13   0   14.40    6.20
   6 -13   0   13.30    4.80
  -6  13   0   15.30    5.30
   5 -13   0   12.20    4.10
   5 -13   0    9.40    5.70
  -5  13   0    6.90    4.60
   4 -13   0   14.50    4.40
   4 -13   0   15.70    7.00
  -4  13   0   13.30    5.00
   3 -13   0    2.30    5.00
   3 -13   0    3.50    3.50
  -3  13   0    0.80    3.90
  -3  13   0    7.50    5.00
   2 -13   0   15.00    6.50
   2 -13   0    5.50    3.60
  -2  13   0    7.70    4.30
  -2  13   0   12.80    5.20
   1 -13   0   61.49    8.80
  -1  13   0   65.59    8.70
  -1  13   0   57.69    8.80
   0 -13   0    7.60    4.30
   0  13   0    6.30    5.00
   0  13   0    7.10    5.70
  -1 -13   0  104.29   11.60
   1  13   0   94.59   11.60
   1  13   0   89.09   10.70
  -2 -13   0   41.40    8.60
  -2 -13   0   43.50    8.30
   2  13   0   32.00    8.00
   2  13   0   44.40    7.60
  -3 -13   0   -0.20    4.30
  -3 -13   0   -4.30    3.50
   3  13   0   -5.50    5.20
   3  13   0   -7.20    3.90
  -4 -13   0   12.90    6.40
  -4 -13   0   10.40    4.80
   4  13   0   28.20    6.60
   4  13   0   14.90    7.40
  -5 -13   0    8.50    5.10
  -5 -13   0   -2.00    4.70
   5  13   0   -0.60    4.70
   5  13   0    1.80    5.90
  -6 -13   0   -2.60    4.10
   6  13   0   14.00    7.00
   6  13   0    0.80    4.80
  -7 -13   0   -5.10    4.20
   7  13   0   -0.90    5.80
   7  13   0    0.40    5.30
  -8 -13   0    1.90    5.30
   8  13   0    7.30    7.10
   8  13   0    1.90    5.80
  -9 -13   0   -3.40    5.20
   9  13   0   -1.20    5.50
   9  13   0   -2.00    6.50
  14 -14   0    2.50    7.10
 -14  14   0    6.70    6.20
  13 -14   0    6.10    6.70
 -13  14   0    9.30    6.10
  12 -14   0   -0.10    5.00
 -12  14   0   13.80    6.00
  11 -14   0   15.80    7.10
 -11  14   0    5.10    5.40
  10 -14   0    6.00    5.80
 -10  14   0    0.10    4.50
   9 -14   0    6.90    6.20
  -9  14   0   11.00    5.10
   8 -14   0   -1.40    6.10
  -8  14   0   -4.00    4.00
   7 -14   0   42.10    9.40
  -7  14   0   34.80    7.00
   6 -14   0    0.40    5.10
  -6  14   0   -0.50    4.40
   5 -14   0   16.70    7.80
  -5  14   0   16.50    5.50
   4 -14   0    6.90    3.50
   4 -14   0   -3.40    5.10
  -4  14   0   -2.80    4.40
   3 -14   0   20.20    5.20
   3 -14   0   37.60    9.50
  -3  14   0   26.60    8.00
  -3  14   0   39.70    6.50
   2 -14   0   32.60    8.20
   2 -14   0   15.60    5.10
  -2  14   0   22.90    6.10
  -2  14   0   32.90    7.60
   1 -14   0   70.99    9.60
  -1  14   0   97.09   11.20
  -1  14   0   89.49   10.80
   0 -14   0   29.10    6.60
   0  14   0   16.40    7.00
   0  14   0    4.40    4.50
  -1 -14   0    9.30    5.00
   1  14   0    2.50    6.20
   1  14   0   14.20    5.40
  -2 -14   0    1.80    4.40
   2  14   0   -0.60    5.90
   2  14   0   -0.90    4.80
  -3 -14   0   17.70    6.10
   3  14   0   26.20    6.80
   3  14   0   27.90    8.40
  -4 -14   0   -0.20    4.50
   4  14   0    5.40    5.30
   4  14   0    7.00    6.60
  -5 -14   0   -0.40    5.20
   5  14   0    6.60    7.00
   5  14   0    8.10    5.30
  -6 -14   0   -0.70    5.20
   6  14   0    6.40    7.00
   6  14   0    4.00    5.30
  -7 -14   0   11.20    6.20
   7  14   0   -1.80    5.20
   7  14   0    0.00    6.50
  -8 -14   0   13.60    7.10
   8  14   0    7.20    8.00
   8  14   0    9.10    6.40
  13 -15   0   -5.00    6.40
 -13  15   0    6.50    6.00
  12 -15   0    0.50    5.90
 -12  15   0    1.30    5.20
  11 -15   0    5.70    6.40
 -11  15   0   12.80    6.10
  10 -15   0    2.00    5.60
 -10  15   0   -4.10    4.50
   9 -15   0    2.10    5.80
  -9  15   0    8.90    5.10
   8 -15   0    5.70    6.50
  -8  15   0    6.10    5.50
   7 -15   0   21.10    8.10
  -7  15   0   22.60    6.70
   6 -15   0    4.00    6.90
  -6  15   0   -1.20    5.10
   5 -15   0   31.20    8.80
  -5  15   0   21.60    6.20
   4 -15   0   50.19    7.70
   4 -15   0   52.69   10.40
  -4  15   0   26.20    6.50
   3 -15   0   30.60    8.60
   3 -15   0   39.10    7.20
  -3  15   0   32.20    7.00
   2 -15   0   -1.10    3.90
  -2  15   0   -0.60    5.70
  -2  15   0   -0.30    4.40
   1 -15   0    8.00    5.50
  -1  15   0   15.30    5.80
  -1  15   0    6.60    6.60
   0 -15   0   -2.80    4.10
   0  15   0    6.20    5.70
   0  15   0    7.50    5.20
  -1 -15   0    2.90    4.40
   1  15   0    3.00    5.10
   1  15   0    6.20    6.90
  -2 -15   0    9.20    5.50
   2  15   0   -3.70    5.00
   2  15   0    6.40    6.90
  -3 -15   0    0.60    4.60
   3  15   0    2.60    4.60
   3  15   0    2.60    6.90
  -4 -15   0    6.30    5.30
   4  15   0   18.20    6.40
   4  15   0   12.30    8.20
  -5 -15   0   -3.60    5.00
   5  15   0   -2.40    5.40
   5  15   0   -3.40    6.90
  -6 -15   0    2.60    6.00
   6  15   0    3.00    5.50
   6  15   0    8.60    8.20
  -7 -15   0   -0.80    5.00
   7  15   0    2.60    5.50
   7  15   0    0.80    7.70
  12 -16   0    4.40    7.00
 -12  16   0   -0.40    5.60
  11 -16   0   10.60    7.20
 -11  16   0   -3.20    4.90
  10 -16   0    3.70    5.60
 -10  16   0    7.40    5.50
   9 -16   0   13.10    7.50
  -9  16   0    5.70    5.60
   8 -16   0   -3.20    5.90
  -8  16   0   -0.90    5.50
   7 -16   0    0.50    7.10
  -7  16   0    4.70    5.30
   6 -16   0    7.30    7.50
  -6  16   0   -2.20    5.90
   5 -16   0   -3.00    6.20
  -5  16   0    4.30    6.10
   4 -16   0    5.60    6.50
   4 -16   0   12.70    5.50
  -4  16   0    8.00    5.90
   3 -16   0    5.30    4.60
  -3  16   0   -5.00    4.30
   2 -16   0    6.30    5.00
  -2  16   0    7.70    5.30
   1 -16   0    1.90    4.70
  -1  16   0   10.40    5.50
  -1  16   0    7.10    6.50
   0 -16   0   -3.10    4.50
   0  16   0   -3.60    6.60
   0  16   0   -6.20    4.30
  -1 -16   0    6.70    5.50
   1  16   0   19.30    8.00
   1  16   0    9.60    6.80
  -2 -16   0    1.30    5.40
   2  16   0    0.70    5.40
   2  16   0   14.60    7.90
  -3 -16   0    3.20    6.30
   3  16   0   11.30    6.40
   3  16   0    6.80    7.40
  -4 -16   0    1.00    5.60
   4  16   0   16.10    8.70
   4  16   0   -1.20    6.10
  -5 -16   0   15.50    7.00
   5  16   0   10.00    7.90
   5  16   0   -0.80    6.00
  10 -17   0   10.20    7.40
 -10  17   0    1.20    5.30
   9 -17   0    0.80    6.80
  -9  17   0   -1.50    6.20
   8 -17   0    4.40    8.10
  -8  17   0    0.80    5.60
   7 -17   0   -1.00    6.40
  -7  17   0   -2.90    5.50
   6 -17   0    9.30    7.60
  -6  17   0   -7.00    5.10
   5 -17   0    6.60    8.10
  -5  17   0    3.10    5.60
  -4  17   0   23.50    7.80
   3 -17   0    5.60    5.00
  -3  17   0    7.40    5.50
   2 -17   0    3.30    4.80
  -2  17   0   -1.50    4.90
   1 -17   0    3.50    5.30
  -1  17   0    2.80    5.60
  -1  17   0    2.00    7.00
   0 -17   0    2.80    5.40
   0  17   0   12.10    7.50
   0  17   0    8.70    6.00
  -1 -17   0    2.40    5.40
   1  17   0    2.50    7.80
   1  17   0    1.70    5.70
  -2 -17   0    1.10    5.50
   2  17   0   -2.90    5.30
   2  17   0   -3.40    7.70
  -3 -17   0   -7.30    5.30
   3  17   0    6.40    8.20
   3  17   0    1.00    5.90
   8 -18   0    5.30    7.90
  -8  18   0    5.00    6.40
   7 -18   0    5.00    7.60
  -7  18   0    0.60    6.40
   6 -18   0   -1.30    7.00
  -6  18   0   -5.30    5.40
   5 -18   0    2.70    7.90
  -5  18   0   10.10    7.00
  -4  18   0    2.20    6.50
   3 -18   0   -4.30    6.80
  -3  18   0    3.00    5.70
   2 -18   0    4.90    5.80
  -2  18   0    5.10    5.80
   1 -18   0    5.40    6.40
  -1  18   0    2.60    6.10
   0 -18   0    9.20    6.40
   0  18   0   -2.50    5.90
   0  18   0    3.80    7.40
   1  18  -1   13.60    8.60
   1  18  -1    0.40    6.20
  -1 -18   1    1.20    5.70
   0  18  -1   -1.20    5.60
   0  18  -1    3.80    8.00
   0 -18   1    8.00    6.10
  -1  18  -1    5.20    6.00
   1 -18   1    1.20    4.90
  -2  18  -1   17.10    7.00
   2 -18   1    1.80    5.50
  -3  18  -1    5.50    6.00
  -4  18  -1    3.40    5.40
  -5  18  -1   -6.90    5.60
  -6  18  -1    0.20    5.60
   6 -18   1   -2.60    7.20
  -7  18  -1   -6.70    6.30
   7 -18   1   10.80    7.80
  -8  18  -1   -3.40    5.60
   8 -18   1    8.40    8.00
   3  17  -1   -1.20    6.10
   3  17  -1   10.90    8.20
  -3 -17   1    4.90    6.10
   2  17  -1    2.60    5.20
   2  17  -1   -0.10    6.90
  -2 -17   1    8.80    6.40
   1  17  -1    6.30    7.20
   1  17  -1   -3.50    5.10
  -1 -17   1   -1.10    5.00
   0  17  -1    2.50    5.30
   0  17  -1    9.10    7.50
   0 -17   1    5.80    5.40
  -1  17  -1   -0.10    5.60
  -1  17  -1    4.30    7.90
   1 -17   1   -0.40    5.40
  -2  17  -1   -5.40    4.70
   2 -17   1    1.20    4.50
  -3  17  -1    4.60    5.20
   3 -17   1   -2.80    4.20
  -4  17  -1   -1.80    5.10
  -5  17  -1    1.80    5.40
   5 -17   1    8.80    7.00
  -6  17  -1   -1.80    4.80
   6 -17   1    6.40    6.80
  -7  17  -1   -2.80    5.60
   7 -17   1    3.10    7.50
  -8  17  -1   -3.60    5.00
   8 -17   1    0.00    6.80
  -9  17  -1    7.60    5.60
   9 -17   1    7.20    8.10
 -10  17  -1    1.70    5.50
  10 -17   1    4.20    8.40
   5  16  -1    5.50    6.10
   5  16  -1   -0.30    7.70
  -5 -16   1   -2.50    5.40
   4  16  -1   -2.50    5.50
   4  16  -1   -4.70    7.00
  -4 -16   1    2.70    5.00
   3  16  -1    0.70    5.60
   3  16  -1    3.70    7.70
  -3 -16   1    4.70    4.90
   2  16  -1   -2.60    5.50
   2  16  -1    0.30    6.70
  -2 -16   1    4.00    5.20
   1  16  -1   11.60    6.00
   1  16  -1   14.40    7.20
  -1 -16   1   19.00    7.40
   0  16  -1   16.00    7.80
   0  16  -1    4.80    5.00
   0 -16   1    1.60    5.50
  -1  16  -1   13.90    6.30
  -1  16  -1   11.40    7.00
   1 -16   1   -6.90    4.30
  -2  16  -1    4.90    5.60
   2 -16   1   -0.60    4.40
  -3  16  -1   -0.10    4.40
   3 -16   1   -3.40    4.10
  -4  16  -1    1.20    4.90
  -5  16  -1    4.30    5.70
   5 -16   1   10.50    7.60
  -6  16  -1   -7.80    4.80
   6 -16   1    2.50    6.70
  -7  16  -1   -0.20    5.60
   7 -16   1    2.60    6.50
  -8  16  -1    2.60    5.00
   8 -16   1   12.90    7.40
  -9  16  -1    9.70    5.40
   9 -16   1    9.50    6.70
 -10  16  -1   -8.30    5.10
  10 -16   1    0.00    5.80
 -11  16  -1    1.80    5.90
  11 -16   1   -2.50    5.20
 -12  16  -1    6.30    6.60
  12 -16   1   11.70    7.60
   7  15  -1    6.70    7.80
   7  15  -1    3.30    6.10
  -7 -15   1   -1.00    5.40
   6  15  -1    8.20    7.50
   6  15  -1   -2.50    5.40
  -6 -15   1   -6.10    4.70
  -6 -15   1   -3.20    6.30
   5  15  -1    2.60    6.80
   5  15  -1    2.40    5.60
  -5 -15   1   -4.20    5.10
  -5 -15   1   10.30    5.60
   4  15  -1   -2.30    6.40
   4  15  -1    6.00    6.00
  -4 -15   1   -9.50    5.10
  -4 -15   1    1.60    4.30
   3  15  -1    8.00    6.10
   3  15  -1   -3.90    6.10
  -3 -15   1   -8.70    4.70
  -3 -15   1   -4.70    4.80
   2  15  -1   -1.80    5.00
   2  15  -1   11.70    6.70
  -2 -15   1   -0.70    5.60
  -2 -15   1    0.80    4.90
   1  15  -1    0.20    4.70
   1  15  -1    5.40    6.70
  -1 -15   1   -3.10    5.40
  -1 -15   1   -3.50    4.00
   0  15  -1   -0.10    4.80
   0  15  -1   -0.10    6.10
   0 -15   1    1.40    4.40
  -1  15  -1    0.50    5.90
  -1  15  -1   12.40    5.10
   1 -15   1    7.80    5.00
  -2  15  -1   25.90    6.50
  -2  15  -1   35.50    8.30
   2 -15   1   26.00    6.90
  -3  15  -1    8.90    5.10
   3 -15   1   13.90    4.70
  -4  15  -1    0.90    4.80
   4 -15   1    9.70    4.70
   4 -15   1    2.30    5.60
  -5  15  -1   50.39    8.50
   5 -15   1   50.99   10.30
  -6  15  -1   -0.70    4.70
   6 -15   1    4.30    6.50
  -7  15  -1   -7.70    4.70
   7 -15   1   -0.50    5.60
  -8  15  -1   66.89    9.80
   8 -15   1   59.09   11.60
  -9  15  -1   29.20    7.00
   9 -15   1   27.10    8.50
 -10  15  -1   -0.70    5.00
  10 -15   1   -4.30    5.30
 -11  15  -1    4.80    5.60
  11 -15   1   -3.00    5.10
 -12  15  -1    8.30    5.60
  12 -15   1    6.40    6.80
 -13  15  -1    7.60    6.30
  13 -15   1   -1.50    6.70
   8  14  -1    3.50    6.10
   8  14  -1    6.70    7.10
  -8 -14   1    2.30    5.20
  -8 -14   1   -1.00    6.40
   7  14  -1   -2.70    6.40
   7  14  -1    0.40    5.10
  -7 -14   1   -5.50    5.00
  -7 -14   1    1.50    5.30
   6  14  -1    4.90    6.70
   6  14  -1   -3.80    4.50
  -6 -14   1    7.20    6.60
  -6 -14   1    1.50    4.70
   5  14  -1    3.10    4.70
   5  14  -1    0.50    6.40
  -5 -14   1    4.90    5.60
  -5 -14   1   -2.50    4.00
   4  14  -1   23.00    6.90
   4  14  -1   22.60    7.50
  -4 -14   1   12.40    5.90
  -4 -14   1   11.70    6.90
   3  14  -1   10.70    6.90
   3  14  -1   12.50    5.80
  -3 -14   1   12.10    6.50
  -3 -14   1    7.70    5.40
   2  14  -1   -7.30    5.90
   2  14  -1    2.20    4.80
  -2 -14   1   -6.30    3.40
  -2 -14   1    0.30    5.50
   1  14  -1   78.79   10.00
   1  14  -1   74.39   10.90
  -1 -14   1   77.29   11.10
  -1 -14   1   64.89    9.60
   0  14  -1   -8.60    5.20
   0  14  -1    2.00    4.20
   0 -14   1    4.20    4.80
   0 -14   1    9.90    5.70
  -1  14  -1   -1.60    5.20
  -1  14  -1   13.30    5.20
   1 -14   1   10.60    4.90
   1 -14   1   11.90    5.70
  -2  14  -1   30.30    6.70
  -2  14  -1   35.10    7.60
   2 -14   1   31.90    6.40
  -3  14  -1    9.50    4.80
  -3  14  -1    6.90    8.90
   3 -14   1   13.20    4.50
   3 -14   1   22.50    7.90
  -4  14  -1   12.60    5.80
   4 -14   1   22.30    5.00
   4 -14   1   24.10    8.10
  -5  14  -1   -6.20    4.30
   5 -14   1    7.30    6.20
  -6  14  -1    0.30    4.30
   6 -14   1    0.60    5.50
  -7  14  -1   15.80    5.30
   7 -14   1   14.20    6.60
  -8  14  -1    5.70    4.90
   8 -14   1    9.60    6.70
  -9  14  -1    0.90    4.00
   9 -14   1   -3.60    4.80
 -10  14  -1    4.80    5.10
  10 -14   1   -3.00    5.60
 -11  14  -1    0.40    4.90
  11 -14   1    3.10    5.70
 -12  14  -1   19.30    6.40
  12 -14   1    5.10    6.30
 -13  14  -1    6.60    5.30
  13 -14   1   -2.30    5.70
 -14  14  -1   10.80    6.50
  14 -14   1    9.30    7.30
  10  13  -1    5.50    6.40
  10  13  -1    0.20    7.10
 -10 -13   1   -3.90    6.20
   9  13  -1    4.90    6.40
   9  13  -1    1.30    5.60
  -9 -13   1  -11.40    4.70
  -9 -13   1   -0.20    4.80
   8  13  -1    8.20    6.10
   8  13  -1   11.40    6.80
  -8 -13   1   -3.00    5.70
  -8 -13   1   -2.50    5.00
   7  13  -1   -2.00    5.90
   7  13  -1   -2.50    4.90
  -7 -13   1    3.80    5.40
  -7 -13   1    2.30    5.90
   6  13  -1    5.70    5.50
   6  13  -1   -3.20    5.90
  -6 -13   1   -2.50    5.30
  -6 -13   1    5.30    4.90
   5  13  -1   -1.70    5.50
   5  13  -1    8.20    5.10
  -5 -13   1   10.40    5.20
  -5 -13   1   18.50    6.70
   4  13  -1   -6.60    5.30
   4  13  -1    3.90    4.80
  -4 -13   1    0.90    5.00
  -4 -13   1    6.60    5.00
   3  13  -1    6.90    6.70
   3  13  -1   11.40    5.20
  -3 -13   1    9.40    5.60
  -3 -13   1   10.10    4.80
   2  13  -1   -1.40    4.40
   2  13  -1   -1.00    6.00
  -2 -13   1   -0.50    4.70
  -2 -13   1   -2.10    3.00
   1  13  -1   14.40    5.20
   1  13  -1    3.20    5.40
  -1 -13   1   -0.50    3.80
  -1 -13   1    2.60    4.70
   0  13  -1    7.70    4.60
   0  13  -1    9.80    5.80
   0 -13   1   14.50    5.40
   0 -13   1    6.10    4.00
  -1  13  -1   48.20    7.70
  -1  13  -1   47.20    7.80
   1 -13   1   38.30    7.10
   1 -13   1   34.30    7.30
  -2  13  -1   54.49    8.30
  -2  13  -1   44.10    7.10
   2 -13   1   60.89    8.70
   2 -13   1   44.00    7.30
  -3  13  -1   14.10    5.60
  -3  13  -1   17.60    5.30
   3 -13   1   17.30    6.70
   3 -13   1   15.50    4.80
  -4  13  -1    4.00    4.30
   4 -13   1    2.20    3.10
   4 -13   1   -1.70    4.90
  -5  13  -1   15.00    5.40
   5 -13   1    7.50    5.60
   5 -13   1   18.40    5.90
  -6  13  -1   34.30    7.10
   6 -13   1   25.90    7.40
   6 -13   1   31.30    5.50
  -7  13  -1   14.50    5.10
   7 -13   1    6.30    5.20
   7 -13   1   14.00    4.90
  -8  13  -1   33.80    7.20
   8 -13   1   29.90    7.90
  -9  13  -1    9.80    4.90
   9 -13   1    4.00    5.90
 -10  13  -1   -5.50    4.20
  10 -13   1    6.90    6.30
 -11  13  -1   15.50    6.00
  11 -13   1   10.20    6.30
 -12  13  -1   11.10    5.30
  12 -13   1    1.10    6.00
 -13  13  -1    8.30    5.20
  13 -13   1   11.60    7.10
 -14  13  -1   19.20    7.00
  14 -13   1    8.60    7.20
 -15  13  -1    1.20    5.60
  15 -13   1   -4.60    5.40
  11  12  -1    1.10    5.80
  11  12  -1   -4.10    7.30
 -11 -12   1   -8.00    5.50
 -11 -12   1    3.90    6.90
  10  12  -1    4.90    6.20
  10  12  -1    0.90    6.40
 -10 -12   1  -10.50    5.10
 -10 -12   1    6.00    6.30
   9  12  -1   11.40    5.90
   9  12  -1    3.80    6.40
  -9 -12   1   -0.30    5.60
  -9 -12   1    5.60    5.20
   8  12  -1   25.50    8.30
   8  12  -1   30.40    7.60
  -8 -12   1   18.90    6.50
  -8 -12   1    8.30    6.20
   7  12  -1   -1.30    4.70
   7  12  -1   -0.70    6.00
  -7 -12   1    1.40    5.20
  -7 -12   1    1.70    3.90
   6  12  -1   -0.80    5.70
   6  12  -1   10.50    5.40
  -6 -12   1   14.70    5.70
  -6 -12   1   17.60    6.40
   5  12  -1   -1.60    4.70
   5  12  -1   -4.50    4.00
  -5 -12   1   -4.20    4.00
  -5 -12   1    1.30    4.30
   4  12  -1    0.80    5.00
   4  12  -1    2.90    4.20
  -4 -12   1    0.60    3.80
  -4 -12   1    7.20    5.00
   3  12  -1    2.30    5.40
   3  12  -1    2.70    4.30
  -3 -12   1    0.40    4.80
  -3 -12   1   -0.60    3.10
   2  12  -1   33.60    6.30
   2  12  -1   22.00    6.70
  -2 -12   1   29.60    6.70
  -2 -12   1   24.60    7.00
   1  12  -1    5.30    4.60
   1  12  -1    4.60    4.10
  -1 -12   1    0.70    3.70
  -1 -12   1    0.60    4.10
   0  12  -1   14.80    5.10
   0  12  -1   17.30    5.70
   0 -12   1   26.10    5.90
   0 -12   1   13.20    4.80
  -1  12  -1  124.99   11.40
  -1  12  -1  123.19   10.30
   1 -12   1  130.19   10.30
   1 -12   1  126.69   11.00
  -2  12  -1  126.29   11.00
  -2  12  -1  134.29   10.50
   2 -12   1  127.89   10.60
   2 -12   1  116.89   13.30
   2 -12   1  125.09   10.00
  -3  12  -1    9.10    4.30
  -3  12  -1   13.10    4.80
   3 -12   1    4.40    5.00
   3 -12   1   10.00    3.50
   3 -12   1   13.60    4.30
  -4  12  -1    1.10    4.10
  -4  12  -1   -4.00    4.20
  -4  12  -1   -0.90    3.50
   4 -12   1    3.00    2.80
   4 -12   1    4.90    4.40
   4 -12   1   -2.20    4.40
  -5  12  -1   49.99    7.00
  -5  12  -1   45.10    6.90
   5 -12   1   59.39    9.50
   5 -12   1   73.49    7.30
   5 -12   1   55.79    6.50
  -6  12  -1    2.40    4.00
  -6  12  -1   -0.40    4.10
   6 -12   1    3.70    4.60
   6 -12   1   -3.50    3.40
  -7  12  -1   34.40    6.50
   7 -12   1   19.40    6.50
   7 -12   1   29.00    5.60
  -8  12  -1    9.20    4.50
   8 -12   1    2.70    4.20
   8 -12   1    8.90    6.10
  -9  12  -1    5.20    4.70
   9 -12   1   16.80    6.70
 -10  12  -1  -10.00    3.40
  10 -12   1    3.30    5.20
 -11  12  -1    4.40    4.90
  11 -12   1    9.70    5.90
 -12  12  -1    7.30    5.00
  12 -12   1   11.80    5.90
 -13  12  -1   15.30    6.00
  13 -12   1   13.70    6.80
 -14  12  -1    8.50    6.20
  14 -12   1    7.20    6.70
 -15  12  -1   -1.80    5.50
  15 -12   1    6.30    6.10
  12  11  -1    7.70    6.80
  12  11  -1    3.50    7.20
 -12 -11   1    6.20    6.30
  11  11  -1    3.30    6.80
  11  11  -1   -0.60    5.80
 -11 -11   1    6.60    7.10
 -11 -11   1   -0.50    5.00
  10  11  -1    2.20    6.00
  10  11  -1    5.20    5.70
 -10 -11   1    3.90    5.20
 -10 -11   1   -0.80    6.00
   9  11  -1    4.40    5.70
   9  11  -1   -8.60    6.00
  -9 -11   1    5.10    5.40
  -9 -11   1   -1.00    4.40
   8  11  -1   45.80    9.80
   8  11  -1   51.49    8.50
  -8 -11   1   45.00    8.70
  -8 -11   1   45.80    9.20
   7  11  -1    7.60    5.30
   7  11  -1    2.60    4.80
  -7 -11   1    1.90    3.60
  -7 -11   1    2.70    5.00
   6  11  -1   61.89    9.60
   6  11  -1   46.40    7.60
  -6 -11   1   38.20    7.80
  -6 -11   1   39.70    7.70
   5  11  -1    3.30    5.20
   5  11  -1   -1.80    3.80
  -5 -11   1    6.00    3.90
  -5 -11   1    1.70    4.30
   4  11  -1   -2.70    4.70
   4  11  -1    2.90    3.80
  -4 -11   1   -1.10    2.90
  -4 -11   1    1.40    3.90
   3  11  -1    3.20    4.10
   3  11  -1    2.80    4.60
  -3 -11   1    4.20    3.50
  -3 -11   1    8.10    4.80
   2  11  -1   22.40    4.90
   2  11  -1   14.50    5.40
  -2 -11   1   20.10    5.70
  -2 -11   1   19.60    4.90
   1  11  -1  179.58   13.70
   1  11  -1  189.88   12.90
  -1 -11   1  184.08   13.60
  -1 -11   1  189.38   13.30
   0  11  -1   -3.60    3.80
   0  11  -1    1.20    3.90
   0 -11   1    4.90    3.70
   0 -11   1   -3.20    2.30
  -1  11  -1  237.28   15.20
  -1  11  -1  216.28   14.30
   1 -11   1  227.18   14.60
   1 -11   1  228.38   15.10
  -2  11  -1    6.60    4.00
  -2  11  -1   12.80    4.90
   2 -11   1    9.70    4.10
   2 -11   1   14.10    5.30
   2 -11   1   11.60    3.70
  -3  11  -1    4.10    4.10
  -3  11  -1    5.90    3.80
   3 -11   1    7.50    2.80
   3 -11   1    9.00    3.60
   3 -11   1    5.50    3.10
   3 -11   1   10.20    5.20
  -4  11  -1    5.40    3.60
  -4  11  -1    5.80    3.30
  -4  11  -1    7.60    3.90
   4 -11   1    9.10    3.50
   4 -11   1    9.80    3.30
   4 -11   1    6.00    4.90
  -5  11  -1   14.70    4.90
  -5  11  -1   13.90    4.20
   5 -11   1   19.10    5.50
   5 -11   1   22.00    4.50
   5 -11   1   17.40    3.70
  -6  11  -1   34.60    6.10
  -6  11  -1   30.40    5.90
   6 -11   1   33.40    5.30
   6 -11   1   33.90    7.30
  -7  11  -1   24.20    5.70
  -7  11  -1   15.50    4.60
   7 -11   1   21.30    6.10
   7 -11   1   20.90    4.90
  -8  11  -1   14.10    4.70
  -8  11  -1   16.30    4.50
   8 -11   1   17.10    5.50
   8 -11   1   15.90    4.40
  -9  11  -1    3.00    4.40
   9 -11   1    6.90    5.30
 -10  11  -1   -2.00    3.80
  10 -11   1   -2.40    4.00
 -11  11  -1    6.40    4.50
  11 -11   1   -0.20    5.10
 -12  11  -1  146.49   11.80
  12 -11   1  112.09   14.60
 -13  11  -1    4.30    4.90
  13 -11   1   -1.30    5.00
 -14  11  -1   -2.30    5.20
  14 -11   1   12.50    7.00
 -15  11  -1   -0.40    5.40
  15 -11   1    5.90    6.20
 -16  11  -1   -0.60    5.50
  16 -11   1    1.20    6.10
  12  10  -1    0.60    6.30
  12  10  -1   -3.10    5.80
 -12 -10   1   -5.80    6.30
 -12 -10   1    0.50    5.00
  11  10  -1    2.00    6.20
  11  10  -1   -2.80    5.20
 -11 -10   1   -0.40    4.70
 -11 -10   1    6.10    5.80
  10  10  -1   -2.60    5.20
  10  10  -1    2.90    5.80
 -10 -10   1   -1.40    5.10
 -10 -10   1   -1.20    5.30
   9  10  -1   21.30    7.40
   9  10  -1   24.10    6.80
  -9 -10   1   15.80    5.90
  -9 -10   1   20.50    6.90
   8  10  -1   -2.30    4.90
   8  10  -1    0.50    5.30
  -8 -10   1    5.70    4.70
  -8 -10   1    0.60    4.20
   7  10  -1   -2.40    4.50
   7  10  -1   -4.20    4.70
  -7 -10   1   -0.70    4.30
  -7 -10   1    6.30    3.80
   6  10  -1    2.70    4.50
   6  10  -1    1.00    4.00
  -6 -10   1    2.40    4.00
  -6 -10   1    2.90    4.00
   5  10  -1   13.80    4.50
   5  10  -1    4.30    5.10
  -5 -10   1   10.80    5.50
  -5 -10   1    3.20    3.40
   4  10  -1    5.30    3.90
   4  10  -1   17.60    5.90
  -4 -10   1   11.30    4.30
  -4 -10   1    9.30    4.80
   3  10  -1   -0.10    4.60
   3  10  -1    4.80    3.90
  -3 -10   1    4.70    3.30
  -3 -10   1   10.90    4.40
   2  10  -1   -1.60    3.80
   2  10  -1    9.40    4.10
  -2 -10   1    6.10    4.00
  -2 -10   1    1.40    2.90
   1  10  -1  312.27   19.10
   1  10  -1  302.27   18.00
  -1 -10   1  321.07   19.30
  -1 -10   1  323.77   18.90
   0  10  -1   30.80    5.40
   0  10  -1   21.90    5.20
   0 -10   1   20.50    4.60
   0 -10   1   16.00    4.70
  -1  10  -1   32.60    5.20
  -1  10  -1   28.90    5.40
   1 -10   1   38.60    6.30
   1 -10   1   31.60    5.60
   1 -10   1   57.09    6.90
  -2  10  -1   39.50    6.30
  -2  10  -1   51.49    6.50
   2 -10   1   43.80    7.50
   2 -10   1   43.50    6.70
   2 -10   1   37.90    4.50
   2 -10   1   59.79    6.80
  -3  10  -1  162.78   11.80
  -3  10  -1  199.18   12.30
   3 -10   1  186.98   13.60
   3 -10   1  196.28   11.40
   3 -10   1  194.28   12.00
   3 -10   1  187.68   12.10
  -4  10  -1    9.70    4.10
  -4  10  -1    6.00    3.70
  -4  10  -1    4.20    3.10
   4 -10   1   11.40    4.70
   4 -10   1    9.90    3.50
   4 -10   1    7.50    3.40
   4 -10   1   10.80    3.10
  -5  10  -1   32.80    5.20
  -5  10  -1   37.30    5.80
   5 -10   1   26.20    4.20
   5 -10   1   35.40    4.80
   5 -10   1   29.60    6.20
  -6  10  -1   83.99    8.10
  -6  10  -1   90.39    8.20
   6 -10   1  101.49    8.00
   6 -10   1   81.69   10.30
  -7  10  -1   40.20    6.10
  -7  10  -1   29.60    5.90
   7 -10   1   45.40    7.90
   7 -10   1   34.70    5.30
  -8  10  -1   50.49    6.90
  -8  10  -1   44.60    6.70
   8 -10   1   54.59    6.20
   8 -10   1   53.29    8.40
  -9  10  -1   32.30    6.30
   9 -10   1   20.40    6.50
   9 -10   1   22.30    4.70
 -10  10  -1   39.20    6.10
  10 -10   1   40.60    7.90
 -11  10  -1   21.90    6.20
  11 -10   1   33.00    7.90
 -12  10  -1    5.70    4.50
  12 -10   1   -1.50    4.80
 -13  10  -1   26.90    6.40
  13 -10   1   34.70    8.00
 -14  10  -1    0.80    5.30
  14 -10   1    5.60    5.80
 -15  10  -1    5.00    5.20
  15 -10   1    4.60    6.10
 -16  10  -1    3.70    5.70
  16 -10   1    1.10    6.60
  13   9  -1    2.80    6.80
  13   9  -1   14.30    7.60
 -13  -9   1   -2.10    7.40
 -13  -9   1    6.00    6.00
  12   9  -1    6.00    5.80
  12   9  -1   16.10    7.60
 -12  -9   1    6.10    5.60
 -12  -9   1  -11.20    5.50
  11   9  -1    3.50    5.70
  11   9  -1   -5.80    6.20
 -11  -9   1    1.00    5.70
 -11  -9   1    0.40    5.10
  10   9  -1    4.90    6.10
  10   9  -1    2.20    6.30
 -10  -9   1    2.60    5.80
 -10  -9   1    0.30    5.20
   9   9  -1    0.00    5.10
   9   9  -1   -1.30    5.40
  -9  -9   1    3.10    4.50
  -9  -9   1   -4.00    4.30
   8   9  -1   24.60    6.60
   8   9  -1   25.10    6.90
  -8  -9   1   38.70    7.20
  -8  -9   1   33.10    7.80
   7   9  -1    1.30    4.90
   7   9  -1   -2.20    4.00
  -7  -9   1   -0.40    4.20
  -7  -9   1    5.60    3.90
   6   9  -1   16.30    6.00
   6   9  -1   16.30    5.00
  -6  -9   1   25.60    6.60
  -6  -9   1   18.90    5.00
   5   9  -1   12.10    4.60
   5   9  -1   -0.10    4.30
  -5  -9   1    4.90    3.60
  -5  -9   1    9.40    4.70
   4   9  -1   16.50    4.90
   4   9  -1   19.40    5.50
  -4  -9   1   23.90    5.80
  -4  -9   1   28.40    5.60
   3   9  -1   21.10    4.60
   3   9  -1    7.80    4.80
  -3  -9   1   15.20    4.20
  -3  -9   1   15.50    4.60
   2   9  -1    5.30    3.10
   2   9  -1   -2.70    4.20
   2   9  -1    5.20    2.60
  -2  -9   1    0.20    3.10
  -2  -9   1    5.00    3.80
   1   9  -1  109.89    7.60
   1   9  -1   98.69    9.20
   1   9  -1  121.09    8.50
  -1  -9   1  104.19    9.10
  -1  -9   1  111.79    8.80
   0   9  -1    3.20    3.10
   0   9  -1   12.70    4.20
   0  -9   1    0.20    2.60
   0  -9   1    2.70    2.70
  -1   9  -1  129.39    9.00
  -1   9  -1  129.59    9.50
   1  -9   1  130.19    7.90
   1  -9   1  119.29    9.20
   1  -9   1  112.69    9.50
   1  -9   1  124.59    9.00
  -2   9  -1   40.30    5.60
  -2   9  -1   33.40    5.40
   2  -9   1   41.40    4.40
   2  -9   1   38.10    6.40
   2  -9   1   32.10    4.90
   2  -9   1   32.80    5.20
  -3   9  -1  272.37   16.30
  -3   9  -1  304.27   16.40
   3  -9   1  281.27   16.20
   3  -9   1  287.47   16.40
   3  -9   1  294.67   15.80
   3  -9   1  294.17   17.90
  -4   9  -1  113.59    8.70
  -4   9  -1  120.99    8.40
  -4   9  -1  119.19    8.90
   4  -9   1  114.49    9.90
   4  -9   1  132.39    8.50
   4  -9   1  130.59    8.30
   4  -9   1  119.99    8.30
  -5   9  -1  113.29    8.70
  -5   9  -1  120.89    8.80
   5  -9   1  114.29   10.00
   5  -9   1  119.19    8.40
   5  -9   1  120.09    7.70
  -6   9  -1   19.70    4.30
  -6   9  -1   26.70    4.70
   6  -9   1   26.10    6.00
   6  -9   1   16.10    3.80
  -7   9  -1   10.20    3.80
  -7   9  -1   14.40    4.00
   7  -9   1    9.70    3.60
   7  -9   1    9.30    4.60
  -8   9  -1    7.40    3.70
  -8   9  -1    6.00    3.40
   8  -9   1    8.50    3.50
   8  -9   1   12.20    5.00
  -9   9  -1   51.19    7.00
   9  -9   1   75.69    6.90
 -10   9  -1  143.29   11.30
  10  -9   1  139.19   10.20
  10  -9   1  146.99   12.70
 -11   9  -1   85.29    9.60
  11  -9   1   57.49    9.80
 -12   9  -1   46.60    7.50
  12  -9   1   35.40    8.50
 -13   9  -1    7.70    4.80
  13  -9   1    5.70    5.80
 -14   9  -1    1.10    4.70
  14  -9   1    4.40    6.10
 -15   9  -1    8.10    5.40
  15  -9   1   10.80    6.90
 -16   9  -1   13.00    6.50
  16  -9   1    4.40    5.80
 -17   9  -1   12.60    6.00
  17  -9   1    3.50    6.80
  14   8  -1    4.10    7.70
  14   8  -1   11.10    7.50
 -14  -8   1    3.20    4.60
  13   8  -1    3.90    5.80
  13   8  -1    5.70    6.50
 -13  -8   1    2.30    5.30
 -13  -8   1   -5.30    6.00
  12   8  -1    3.40    6.40
  12   8  -1    5.10    5.80
 -12  -8   1    7.50    5.30
 -12  -8   1   13.60    6.30
  11   8  -1    3.90    5.80
  11   8  -1   -1.00    5.10
 -11  -8   1    9.00    5.30
 -11  -8   1    3.90    5.60
  10   8  -1   -4.40    4.50
  10   8  -1    2.80    5.30
 -10  -8   1   -3.70    4.30
 -10  -8   1   -5.70    4.50
   9   8  -1   17.40    6.00
   9   8  -1   12.60    5.40
  -9  -8   1   21.20    5.70
  -9  -8   1   20.30    6.60
   8   8  -1    3.70    4.30
   8   8  -1    1.10    5.40
  -8  -8   1    4.50    5.10
  -8  -8   1    2.30    4.30
   7   8  -1    4.90    5.10
   7   8  -1    2.20    4.10
  -7  -8   1    1.90    3.60
  -7  -8   1    3.00    3.50
   6   8  -1    5.80    4.00
   6   8  -1    2.30    4.20
  -6  -8   1    2.10    3.60
  -6  -8   1    0.90    4.00
   5   8  -1   24.50    4.60
   5   8  -1   21.50    6.00
  -5  -8   1   14.70    5.00
  -5  -8   1   12.70    4.10
   4   8  -1   16.40    5.90
   4   8  -1   63.69    8.10
   4   8  -1   40.20    5.50
  -4  -8   1   46.30    7.20
  -4  -8   1   45.90    6.60
   3   8  -1   75.99    8.40
   3   8  -1   82.29    6.90
  -3  -8   1   65.19    8.20
  -3  -8   1   64.39    7.70
   2   8  -1   36.10    6.50
   2   8  -1   43.90    5.50
   2   8  -1   34.90    4.00
  -2  -8   1   47.20    6.90
  -2  -8   1   26.70    5.00
   1   8  -1   83.49    7.90
   1   8  -1   84.19    6.20
   1   8  -1   92.19    7.10
  -1  -8   1   97.29    7.50
  -1  -8   1   87.79    7.80
   0   8  -1    2.30    2.60
   0   8  -1   -0.10    2.90
   0   8  -1    0.30    2.00
   0  -8   1    2.80    2.20
   0  -8   1    1.00    2.70
  -1   8  -1   86.59    7.10
  -1   8  -1   86.69    7.60
   1  -8   1  103.29    6.30
   1  -8   1   86.29    7.00
   1  -8   1   91.39    7.80
   1  -8   1   93.19    7.40
  -2   8  -1  360.96   19.70
  -2   8  -1  359.86   19.40
   2  -8   1  368.76   19.60
   2  -8   1  360.16   20.60
   2  -8   1  364.96   18.80
   2  -8   1  358.96   19.70
  -3   8  -1   71.19    6.30
  -3   8  -1   65.49    6.00
  -3   8  -1   73.19    6.20
   3  -8   1   78.49    5.80
   3  -8   1   75.69    7.30
   3  -8   1   62.59    5.70
   3  -8   1   72.69    5.70
  -4   8  -1  132.79    9.30
  -4   8  -1  141.99    8.60
  -4   8  -1  114.29    8.80
   4  -8   1  141.59    8.50
   4  -8   1  143.29    8.90
   4  -8   1  141.39   10.30
  -5   8  -1   29.80    4.40
  -5   8  -1   42.40    5.10
   5  -8   1   31.40    3.90
   5  -8   1   36.70    6.10
   5  -8   1   29.20    3.60
  -6   8  -1   49.10    5.70
  -6   8  -1   45.20    5.70
   6  -8   1   29.90    6.00
   6  -8   1   44.50    5.00
  -7   8  -1    1.50    2.80
  -7   8  -1   -3.10    2.60
   7  -8   1   -0.80    2.50
   7  -8   1   -1.40    3.00
  -8   8  -1    6.00    3.60
   8  -8   1    8.70    4.50
   8  -8   1   13.00    3.20
  -9   8  -1  113.79    9.40
   9  -8   1  129.49   10.90
   9  -8   1  119.29    8.60
 -10   8  -1  273.67   16.00
  10  -8   1  249.88   14.60
  10  -8   1  228.88   16.80
 -11   8  -1   38.80    6.50
  11  -8   1   36.20    6.00
  11  -8   1   33.10    6.90
 -12   8  -1    2.10    4.10
  12  -8   1   -4.40    3.50
 -13   8  -1   16.30    5.80
  13  -8   1   13.20    5.90
 -14   8  -1   20.80    6.50
  14  -8   1   12.20    6.10
 -15   8  -1    6.60    5.30
  15  -8   1   15.60    6.70
 -16   8  -1    3.70    5.30
  16  -8   1    6.50    6.10
 -17   8  -1    6.80    5.70
  14   7  -1   10.90    7.50
 -14  -7   1   12.50    8.10
 -14  -7   1   -0.10    6.40
 -14  -7   1   -4.40    5.30
  13   7  -1    6.10    6.50
 -13  -7   1   -0.90    4.60
 -13  -7   1   -2.60    6.20
 -13  -7   1    1.70    4.60
  12   7  -1    1.50    6.40
 -12  -7   1    2.70    4.60
 -12  -7   1   20.90    6.00
 -12  -7   1   17.40    7.60
  11   7  -1    8.00    5.80
 -11  -7   1    6.40    5.10
 -11  -7   1    7.70    4.80
 -11  -7   1    6.30    5.70
  10   7  -1   28.50    7.50
 -10  -7   1   25.10    6.70
 -10  -7   1   19.60    6.10
 -10  -7   1   39.70    6.90
   9   7  -1   23.30    6.30
   9   7  -1   16.70    6.20
  -9  -7   1    9.80    4.90
  -9  -7   1    6.50    4.70
  -9  -7   1    6.10    5.00
   8   7  -1   44.00    7.90
   8   7  -1   66.89    8.30
  -8  -7   1   46.60    7.50
  -8  -7   1   58.49    8.60
   7   7  -1    2.90    4.60
   7   7  -1    4.60    4.10
  -7  -7   1    5.10    4.20
  -7  -7   1    3.80    3.70
   6   7  -1   65.59    8.80
   6   7  -1   73.79    7.90
  -6  -7   1   64.49    8.20
  -6  -7   1   74.29    9.30
   5   7  -1    5.80    3.80
   5   7  -1   10.50    3.50
   5   7  -1   17.10    5.30
  -5  -7   1   12.30    3.90
  -5  -7   1   19.50    5.30
   4   7  -1  139.39    8.70
   4   7  -1  126.29    9.00
   4   7  -1  130.19   10.40
  -4  -7   1  104.89    9.10
  -4  -7   1  123.39   10.10
   3   7  -1  216.68   14.00
   3   7  -1  221.58   12.80
  -3  -7   1  207.28   13.40
  -3  -7   1  216.08   14.00
   2   7  -1  844.72   40.90
   2   7  -1  832.42   42.90
   2   7  -1  811.82   41.70
  -2  -7   1  833.92   42.70
  -2  -7   1  880.01   43.10
   1   7  -1   10.40    3.40
   1   7  -1    9.20    2.10
   1   7  -1    5.60    2.50
  -1  -7   1    8.50    2.90
  -1  -7   1    7.60    3.00
   0   7  -1    1.70    3.10
   0   7  -1    1.10    2.20
   0   7  -1    5.80    2.40
   0  -7   1    8.10    3.00
   0  -7   1    7.60    2.50
  -1   7  -1  220.18   12.80
  -1   7  -1  234.18   13.30
  -1   7  -1  229.08   12.50
   1  -7   1  231.48   12.20
   1  -7   1  225.88   13.80
   1  -7   1  223.28   13.20
   1  -7   1  233.38   13.10
  -2   7  -1   19.00    3.70
   2  -7   1   11.50    3.10
  -3   7  -1  692.33   34.50
  -3   7  -1  703.33   34.20
  -3   7  -1  664.63   34.60
   3  -7   1  670.63   34.00
   3  -7   1  694.03   34.30
   3  -7   1  693.03   35.70
   3  -7   1  700.83   34.30
  -4   7  -1   73.79    6.00
  -4   7  -1   68.89    5.80
   4  -7   1   68.19    5.00
   4  -7   1   73.39    8.10
   4  -7   1   70.69    5.50
  -5   7  -1   19.00    3.60
  -5   7  -1   15.90    3.20
   5  -7   1   18.80    3.20
   5  -7   1   18.90    4.70
  -6   7  -1   56.19    6.10
  -6   7  -1   57.69    6.10
   6  -7   1   49.80    5.00
   6  -7   1   82.39    9.30
  -7   7  -1   84.09    6.80
  -7   7  -1   80.99    7.00
   7  -7   1   59.39    8.10
   7  -7   1   78.39    6.00
  -8   7  -1   45.80    5.80
   8  -7   1   32.40    4.30
   8  -7   1   45.50    7.00
  -9   7  -1   78.29    7.40
   9  -7   1   79.39    6.20
   9  -7   1   54.19    8.00
 -10   7  -1   75.49    8.40
  10  -7   1   90.59    6.90
  10  -7   1   78.99    9.90
 -11   7  -1  162.18   11.80
  11  -7   1  161.98   10.30
  11  -7   1  146.89   12.50
 -12   7  -1   16.50    5.00
  12  -7   1   17.90    5.80
 -13   7  -1   53.09    8.10
  13  -7   1   72.09   10.50
 -14   7  -1   -2.40    4.00
  14  -7   1    1.50    4.90
 -15   7  -1    5.50    4.90
  15  -7   1   -4.10    4.40
 -16   7  -1   23.50    7.00
 -17   7  -1   -0.80    5.40
  15   6  -1   -2.60    7.90
 -15  -6   1   -9.70    5.30
  14   6  -1   13.90    7.40
 -14  -6   1   12.70    6.20
 -14  -6   1    0.10    6.70
  13   6  -1   11.90    7.10
 -13  -6   1   14.90    6.00
 -13  -6   1    6.40    6.10
 -13  -6   1    4.70    5.30
  12   6  -1   59.79    9.80
 -12  -6   1   50.89    8.60
 -12  -6   1   46.80    9.50
 -12  -6   1   58.19    8.40
  11   6  -1    4.70    5.50
 -11  -6   1    7.90    5.30
 -11  -6   1    1.60    5.50
 -11  -6   1    4.60    3.50
  10   6  -1    9.60    5.40
 -10  -6   1    7.20    5.30
 -10  -6   1    1.70    4.30
 -10  -6   1   -1.30    3.90
   9   6  -1   56.79    8.90
  -9  -6   1   79.49   10.00
  -9  -6   1   63.79    8.10
  -9  -6   1   57.49    8.40
   8   6  -1    1.40    4.10
  -8  -6   1   -0.50    3.40
  -8  -6   1    0.40    3.60
  -8  -6   1   -2.30    3.60
   7   6  -1    4.20    3.90
  -7  -6   1   -1.50    3.50
  -7  -6   1   -0.10    2.70
  -7  -6   1    6.50    3.60
   6   6  -1  151.68   10.80
   6   6  -1  138.59   11.80
  -6  -6   1  169.78   12.30
  -6  -6   1  175.98   11.50
   5   6  -1   -5.30    2.60
   5   6  -1   -1.40    3.20
  -5  -6   1    1.50    2.60
  -5  -6   1    3.50    3.10
   4   6  -1  203.48   12.20
   4   6  -1  223.28   12.90
   4   6  -1  210.88   13.70
  -4  -6   1  204.08   13.30
  -4  -6   1  245.58   14.10
   3   6  -1  551.44   29.30
   3   6  -1  564.44   28.30
  -3  -6   1  535.65   29.00
  -3  -6   1  560.54   29.50
   2   6  -1  175.28   11.70
   2   6  -1  186.08   10.70
  -2  -6   1  174.58   11.70
  -2  -6   1  195.08   11.40
   1   6  -1  203.28   12.80
   1   6  -1  225.88   11.50
   1   6  -1  215.98   12.10
  -1  -6   1  206.08   12.60
  -1  -6   1  230.28   13.10
   0   6  -1   13.00    2.60
   0   6  -1    9.60    3.10
   0   6  -1   12.10    2.20
   0  -6   1    7.50    2.70
   0  -6   1    9.10    2.50
  -1   6  -1   63.39    5.80
  -1   6  -1   63.79    5.60
  -1   6  -1   49.30    4.20
   1  -6   1   67.19    6.90
   1  -6   1   46.00    4.10
   1  -6   1   48.60    4.30
   1  -6   1   52.09    4.70
  -2   6  -1  174.08    9.10
  -2   6  -1  158.78    8.70
  -2   6  -1  142.89    9.00
   2  -6   1  121.19    8.80
   2  -6   1  161.58    8.70
   2  -6   1  155.28    9.90
   2  -6   1  139.89    8.80
  -3   6  -1   49.60    4.40
  -3   6  -1   64.09    4.90
  -3   6  -1   58.69    5.00
  -3   6  -1   52.49    4.40
   3  -6   1   60.89    6.60
   3  -6   1   57.19    4.20
   3  -6   1   52.09    4.20
   3  -6   1   49.10    4.50
  -4   6  -1 1125.39   56.49
  -4   6  -1 1128.69   56.39
   4  -6   1 1215.98   55.79
   4  -6   1 1128.49   55.89
   4  -6   1 1181.68   57.59
  -5   6  -1   11.50    3.00
  -5   6  -1   12.40    2.90
   5  -6   1   11.70    3.80
   5  -6   1    6.40    2.50
   5  -6   1   14.00    2.70
  -6   6  -1   88.19    6.90
  -6   6  -1  105.79    7.30
   6  -6   1   94.59    7.90
   6  -6   1   96.69    6.40
  -7   6  -1  593.44   30.90
   7  -6   1  608.24   32.10
   7  -6   1  609.04   30.10
  -8   6  -1  401.66   21.40
   8  -6   1  384.06   22.40
   8  -6   1  395.26   20.30
  -9   6  -1    6.40    3.40
   9  -6   1    2.00    3.60
   9  -6   1    7.60    2.40
 -10   6  -1  106.19    8.80
  10  -6   1   95.09    9.30
 -11   6  -1   28.30    5.50
  11  -6   1   30.70    6.90
 -12   6  -1   77.09    9.10
  12  -6   1   99.29   11.30
 -13   6  -1   95.19   10.20
  13  -6   1   77.59   10.60
 -14   6  -1    8.70    4.60
  14  -6   1    7.90    5.00
 -15   6  -1    3.50    4.70
  15  -6   1    2.50    5.30
 -16   6  -1   12.50    5.90
 -17   6  -1   12.80    6.90
 -15  -5   1    5.80    5.70
  14   5  -1    4.50    5.80
 -14  -5   1    7.10    5.70
 -14  -5   1   -0.50    6.50
  13   5  -1    5.40    5.80
 -13  -5   1    7.10    6.50
 -13  -5   1    4.90    4.80
 -13  -5   1    7.80    5.20
  12   5  -1   14.20    6.70
 -12  -5   1   10.20    5.10
 -12  -5   1    5.30    6.20
 -12  -5   1   16.30    5.50
  11   5  -1   84.09   10.80
 -11  -5   1   85.59    9.70
 -11  -5   1   98.29   11.80
 -11  -5   1   94.99   10.60
 -10  -5   1   66.29    9.30
 -10  -5   1  104.89    9.30
   9   5  -1   31.00    6.60
  -9  -5   1   35.40    5.70
  -9  -5   1   29.70    5.40
  -9  -5   1   25.80    6.00
   8   5  -1   27.70    5.80
  -8  -5   1   17.20    5.30
  -8  -5   1   34.70    5.90
  -8  -5   1   26.00    5.10
   7   5  -1   11.30    4.80
  -7  -5   1    7.50    4.00
  -7  -5   1    8.10    3.50
  -7  -5   1    7.60    4.30
   6   5  -1   11.10    4.20
  -6  -5   1    2.60    3.40
  -6  -5   1   14.30    3.50
  -6  -5   1    7.60    3.10
   5   5  -1    2.90    3.70
  -5  -5   1    0.70    3.30
  -5  -5   1    3.80    3.00
  -5  -5   1    6.50    3.10
   4   5  -1   11.20    4.00
  -4  -5   1   13.70    3.60
   3   5  -1   19.00    4.10
   3   5  -1   21.90    3.70
  -3  -5   1   28.80    4.60
  -3  -5   1   24.10    3.90
   2   5  -1   81.79    7.10
   2   5  -1  111.49    6.60
  -2  -5   1   97.89    7.30
  -2  -5   1   88.19    6.80
   1   5  -1  160.68    8.00
   1   5  -1  130.59    9.20
   1   5  -1  167.18    8.60
  -1  -5   1  126.49    9.00
  -1  -5   1  129.09    8.80
   0   5  -1  101.49    6.30
   0   5  -1   93.09    5.80
   0   5  -1   92.29    6.80
   0  -5   1  103.39    6.70
   0  -5   1  107.69    6.60
  -1   5  -1  117.19    8.00
  -1   5  -1  163.28    8.00
   1  -5   1  114.29    7.80
   1  -5   1  113.69    7.90
   1  -5   1  130.19    8.50
   1  -5   1  147.49    7.40
  -2   5  -1  820.22   39.00
  -2   5  -1  787.92   39.20
  -2   5  -1  838.52   39.30
   2  -5   1  762.02   40.00
   2  -5   1  794.32   39.20
   2  -5   1  774.92   39.20
   2  -5   1  836.42   39.00
  -3   5  -1   75.99    5.30
  -3   5  -1   70.89    4.80
  -3   5  -1   73.49    5.40
   3  -5   1   75.79    5.10
  -4   5  -1   15.70    2.70
  -4   5  -1   21.70    2.40
  -4   5  -1   21.20    3.00
   4  -5   1   17.90    2.90
   4  -5   1   18.30    2.50
   4  -5   1   20.90    3.90
  -5   5  -1   49.60    4.70
  -5   5  -1   49.80    4.80
  -6   5  -1  365.46   19.60
   6  -5   1  381.96   19.70
   6  -5   1  371.96   18.80
   6  -5   1  362.46   20.50
  -7   5  -1  208.48   12.50
   7  -5   1  221.78   13.50
  -8   5  -1   65.89    6.30
   8  -5   1   76.59    7.00
  -9   5  -1  440.46   23.20
   9  -5   1  411.06   23.70
 -10   5  -1   11.50    4.00
  10  -5   1   10.30    3.80
 -11   5  -1   -1.60    3.30
  11  -5   1   -1.10    3.30
 -12   5  -1   65.79    8.10
  12  -5   1   51.89    8.00
 -13   5  -1   89.59    9.60
  13  -5   1   69.29    9.50
 -14   5  -1    8.20    4.80
  14  -5   1    2.70    4.70
 -15   5  -1    5.40    4.90
 -16   5  -1    6.30    5.90
 -17   5  -1    9.30    6.30
 -16  -4   1    7.40    6.70
 -15  -4   1   -5.60    4.60
  14   4  -1    7.20    6.60
 -14  -4   1    6.80    5.30
  13   4  -1   12.60    6.20
 -13  -4   1   18.30    7.20
 -13  -4   1    9.00    5.50
  12   4  -1    5.60    5.40
 -12  -4   1   16.10    5.30
 -12  -4   1    4.60    4.40
 -12  -4   1   -8.60    4.30
  11   4  -1   60.09    8.70
 -11  -4   1   44.10    6.90
 -11  -4   1   32.00    6.40
 -11  -4   1   44.40    7.40
  10   4  -1   32.40    6.80
 -10  -4   1   36.70    6.20
 -10  -4   1   49.20    6.90
 -10  -4   1   48.70    7.80
   9   4  -1   53.79    7.60
  -9  -4   1   42.00    6.10
  -9  -4   1   63.89    8.70
  -9  -4   1   58.19    7.20
   8   4  -1   11.00    4.60
  -8  -4   1   10.80    4.60
  -8  -4   1   10.70    3.70
   7   4  -1   43.00    6.30
   6   4  -1   15.90    4.40
  -6  -4   1   27.30    5.00
  -6  -4   1   24.40    3.90
  -6  -4   1   17.90    4.00
   5   4  -1    3.80    3.10
  -5  -4   1    4.80    3.00
  -5  -4   1    3.10    2.40
  -5  -4   1    1.50    2.30
   4   4  -1  559.54   29.40
  -4  -4   1  567.64   29.00
  -4  -4   1  611.04   29.60
  -4  -4   1  525.95   28.10
   3   4  -1  389.46   22.10
   3   4  -1  437.36   21.50
  -3  -4   1  418.16   22.30
  -3  -4   1  433.56   22.10
   2   4  -1  350.36   16.40
   2   4  -1  295.87   16.90
  -2  -4   1  303.77   16.70
  -2  -4   1  300.37   16.90
   1   4  -1 1287.57   61.69
   1   4  -1 1230.38   61.09
  -1  -4   1 1292.97   61.59
  -1  -4   1 1271.87   61.79
   0   4  -1  152.88    8.90
   0   4  -1  158.68    9.20
   0   4  -1  179.08    9.80
   0  -4   1  176.38    9.50
   0  -4   1  178.88    9.70
  -1   4  -1   85.49    5.80
  -1   4  -1   81.29    5.70
  -1   4  -1   90.39    5.50
   1  -4   1   81.09    5.40
   1  -4   1   89.89    6.30
   1  -4   1   92.49    5.60
   1  -4   1   93.59    5.70
  -2   4  -1 1034.80   48.80
   2  -4   1  994.90   48.80
  -3   4  -1  480.65   24.60
  -3   4  -1  496.85   24.10
  -3   4  -1  496.55   24.50
   3  -4   1  478.65   24.20
   3  -4   1  506.25   25.30
   3  -4   1  498.05   24.60
  -4   4  -1  927.11   44.90
  -4   4  -1  945.81   45.00
   4  -4   1  859.71   44.40
   4  -4   1  978.70   45.80
   4  -4   1  903.71   45.00
  -5   4  -1  431.86   22.20
   5  -4   1  448.16   22.40
   5  -4   1  435.76   23.00
   5  -4   1  422.76   21.50
  -6   4  -1   11.20    2.80
   6  -4   1   12.40    3.30
   6  -4   1    8.20    2.60
  -7   4  -1  368.56   19.30
   7  -4   1  350.46   19.80
  -8   4  -1   66.19    6.80
   8  -4   1   66.89    6.30
  -9   4  -1   12.70    3.80
   9  -4   1   12.80    3.80
 -10   4  -1   26.70    4.60
  10  -4   1   33.90    5.50
 -11   4  -1   46.20    6.50
  11  -4   1   40.10    6.80
 -12   4  -1   37.70    6.40
  12  -4   1   33.80    6.40
 -13   4  -1   15.90    5.40
  13  -4   1   11.30    4.50
 -14   4  -1  113.99   12.00
 -15   4  -1   10.90    5.70
 -16   4  -1   41.00    7.80
 -17   4  -1    5.70    6.00
 -16  -3   1    3.20    5.70
 -15  -3   1   -0.30    5.20
 -14  -3   1    3.50    5.30
  13   3  -1   -3.40    5.10
 -13  -3   1    0.30    4.60
 -13  -3   1    8.80    5.60
  12   3  -1   79.39    9.60
 -12  -3   1   72.69    8.80
 -12  -3   1   85.39   10.00
 -12  -3   1   70.69    9.70
  11   3  -1   74.89    9.20
 -11  -3   1   73.49    8.70
 -11  -3   1   65.79    9.40
 -11  -3   1   56.89    8.20
  10   3  -1   95.19   10.30
 -10  -3   1  106.69   11.10
 -10  -3   1   80.29    9.00
 -10  -3   1   90.39    9.30
   9   3  -1   50.89    7.30
   9   3  -1   53.59    6.50
  -9  -3   1   40.70    5.90
  -9  -3   1   43.50    7.10
  -9  -3   1   38.70    6.10
   8   3  -1  121.49    9.70
  -8  -3   1  132.49    9.90
  -8  -3   1  124.39    8.90
  -8  -3   1  110.69    8.90
   7   3  -1  238.48   14.80
  -7  -3   1  239.38   13.80
  -7  -3   1  247.28   14.40
  -7  -3   1  240.28   14.90
   6   3  -1  139.29    9.40
  -6  -3   1  124.69    8.30
  -6  -3   1  127.39    9.40
   5   3  -1   66.59    6.30
  -5  -3   1   59.99    5.00
  -5  -3   1   72.69    5.70
  -5  -3   1   63.49    5.90
   4   3  -1  100.09    7.60
  -4  -3   1  100.59    7.50
  -4  -3   1   97.29    7.10
  -4  -3   1  128.99    7.00
   3   3  -1  142.59    9.50
  -3  -3   1  182.18    8.90
  -3  -3   1  145.69    9.20
  -3  -3   1  148.79    9.40
   2   3  -1 1000.80   50.79
   2   3  -1 1160.58   50.39
  -2  -3   1  996.20   50.59
  -2  -3   1  997.40   50.79
   0   3  -1  173.28    9.30
   0   3  -1  179.88    9.90
   0  -3   1  206.08   10.00
   0  -3   1  182.58    9.90
  -1   3  -1  442.56   21.10
   1  -3   1  423.56   21.10
  -2   3  -1  581.44   27.50
  -2   3  -1  584.74   27.90
   2  -3   1  556.24   27.80
   2  -3   1  550.64   27.50
  -3   3  -1  131.79    7.60
  -3   3  -1  149.99    7.70
   3  -3   1  114.89    7.50
   3  -3   1  132.59    7.20
  -4   3  -1  265.07   13.90
   4  -3   1  272.67   14.10
   4  -3   1  254.77   14.40
  -5   3  -1  639.34   31.10
   5  -3   1  623.74   31.50
   5  -3   1  607.74   31.10
  -6   3  -1 1286.17   64.29
   6  -3   1 1351.86   64.79
   6  -3   1 1336.07   64.49
  -7   3  -1   19.60    3.20
   7  -3   1   17.10    3.70
  -8   3  -1  324.97   17.70
   8  -3   1  316.27   18.00
  -9   3  -1   27.90    4.60
   9  -3   1   36.40    5.70
 -10   3  -1    6.20    3.70
  10  -3   1   10.50    4.00
 -11   3  -1   66.79    8.20
  11  -3   1   60.39    7.90
 -12   3  -1    3.90    4.20
  12  -3   1    0.20    3.30
 -13   3  -1    0.30    4.40
 -14   3  -1   48.20    7.70
 -15   3  -1   13.80    5.50
 -16   3  -1    5.00    5.50
 -17   3  -1   20.70    7.00
 -17  -2   1   20.30    7.00
 -16  -2   1    2.80    5.80
 -15  -2   1   -4.50    4.80
 -14  -2   1   10.80    5.80
  13   2  -1    2.20    7.90
 -13  -2   1    3.80    4.30
  12   2  -1   23.00    6.10
 -12  -2   1   15.10    5.00
 -12  -2   1   24.50    6.30
  11   2  -1  340.27   20.30
 -11  -2   1  342.07   19.90
 -11  -2   1  338.17   19.90
 -11  -2   1  350.06   20.70
  10   2  -1   48.30    7.00
  10   2  -1   52.89    7.70
 -10  -2   1   64.59    7.50
 -10  -2   1   68.59    8.50
 -10  -2   1   59.89    7.00
   9   2  -1   22.30    4.50
   9   2  -1   23.30    5.20
  -9  -2   1   27.10    4.90
  -9  -2   1   25.00    4.80
  -9  -2   1   24.60    5.40
   8   2  -1   17.00    3.90
  -8  -2   1   12.30    3.60
  -8  -2   1   14.10    3.30
   7   2  -1  115.09    7.40
   7   2  -1   91.09    7.80
  -7  -2   1  105.59    7.40
  -7  -2   1  102.19    7.50
  -7  -2   1   93.79    8.00
   6   2  -1  360.56   19.10
  -6  -2   1  354.66   19.00
  -6  -2   1  358.06   18.70
  -6  -2   1  320.47   18.10
   5   2  -1  442.56   24.30
  -5  -2   1  450.55   24.30
  -5  -2   1  507.05   23.70
   4   2  -1  848.52   43.00
  -4  -2   1  840.22   42.90
  -4  -2   1  917.91   42.30
   3   2  -1  605.34   30.90
  -3  -2   1  598.84   30.90
  -3  -2   1  618.84   30.70
  -3  -2   1  647.54   30.30
   2   2  -1  482.35   24.70
  -2  -2   1  511.55   24.60
  -2  -2   1  488.35   24.60
   0   2  -1  191.18    9.50
  -1   2  -1  419.16   20.30
  -1   2  -1  413.76   20.10
   1  -2   1  408.76   20.00
  -2   2  -1  201.88   10.30
   2  -2   1  193.38    9.90
   2  -2   1  198.68   10.30
   3  -2   1  146.29    8.30
  -4   2  -1 2418.26  115.29
  -5   2  -1 1889.61   90.09
   5  -2   1 1863.91   90.29
  -6   2  -1   47.10    4.90
   6  -2   1   55.79    5.80
  -7   2  -1   81.89    6.30
   7  -2   1   86.19    6.70
  -8   2  -1  182.88   11.30
   8  -2   1  189.68   11.60
  -9   2  -1   22.60    4.30
   9  -2   1   37.90    5.60
 -10   2  -1  105.79    8.80
  10  -2   1  106.89    8.50
 -11   2  -1    9.90    4.60
  11  -2   1    6.30    3.70
 -12   2  -1   81.79    9.40
  12  -2   1   85.69    9.80
 -13   2  -1    2.90    4.60
 -14   2  -1   33.10    6.70
 -15   2  -1    6.30    5.00
 -16   2  -1   10.60    5.80
 -17   2  -1    5.90    6.20
 -17  -1   1   -1.70    6.00
 -16  -1   1    8.20    5.30
 -15  -1   1    9.60    5.40
 -14  -1   1   37.00    7.40
 -13  -1   1  118.29   11.50
  12   1  -1  253.17   16.10
 -12  -1   1  289.77   20.90
 -12  -1   1  228.08   16.00
  11   1  -1   18.40    4.70
  11   1  -1   21.70    5.20
 -11  -1   1    7.50    4.70
 -11  -1   1   15.50    4.20
 -11  -1   1   21.50    5.30
  10   1  -1    8.90    3.60
  10   1  -1   12.40    4.20
 -10  -1   1   14.70    4.60
 -10  -1   1    8.40    3.60
 -10  -1   1    8.30    4.10
   9   1  -1  716.13   35.60
   9   1  -1  670.73   35.40
  -9  -1   1  665.43   35.10
  -9  -1   1  706.43   35.70
  -9  -1   1  680.73   35.10
   8   1  -1   73.09    6.30
   8   1  -1   75.29    7.70
  -8  -1   1   66.69    6.40
  -8  -1   1   81.09    7.80
  -8  -1   1   66.19    5.90
   7   1  -1  139.59    8.80
   7   1  -1  128.59    8.80
  -7  -1   1  131.39    8.50
  -7  -1   1  119.89    8.80
  -7  -1   1  121.49    8.30
   6   1  -1  195.98   11.40
   6   1  -1  189.88   11.00
  -6  -1   1  192.38   10.90
  -6  -1   1  182.78   11.20
  -6  -1   1  185.88   10.90
   5   1  -1  205.88   12.30
  -5  -1   1  249.28   12.00
  -5  -1   1  198.48   12.10
   4   1  -1  130.39    8.40
  -4  -1   1  139.69    8.30
  -4  -1   1  147.29    8.20
   3   1  -1  752.12   36.30
  -3  -1   1  729.63   36.20
   0   1  -1    4.10    0.70
  -1   1  -1  116.69    5.80
   1  -1   1  106.09    5.60
   1  -1   1  111.69    5.80
  -4   1  -1 1314.47   63.29
  -5   1  -1   55.19    4.40
   5  -1   1   55.59    4.10
  -6   1  -1  714.63   36.70
   6  -1   1  734.73   36.20
   6  -1   1  769.62   36.80
  -7   1  -1   14.30    3.00
  -7   1  -1    9.80    2.10
   7  -1   1   11.80    3.20
   7  -1   1   12.90    2.60
  -8   1  -1    4.40    2.70
  -8   1  -1    2.10    1.80
   8  -1   1    0.80    2.30
   8  -1   1    2.70    2.50
  -9   1  -1  106.39    7.00
  -9   1  -1  103.99    8.30
   9  -1   1  109.49    7.50
   9  -1   1   99.69    7.90
 -10   1  -1    2.10    3.40
  10  -1   1    7.80    3.70
  10  -1   1    4.80    2.90
 -11   1  -1    9.50    4.30
  11  -1   1    6.20    3.40
 -12   1  -1   -4.90    3.90
 -13   1  -1  152.58   12.10
 -14   1  -1   36.20    6.90
 -15   1  -1   20.70    6.60
 -16   1  -1    8.10    5.70
 -17   1  -1   15.70    6.90
 -17   0   1    5.80    5.90
 -16   0   1   10.50    5.60
 -15   0   1   14.60    5.70
 -14   0   1    4.90    4.80
 -13   0   1   67.29    8.80
  12   0  -1    6.30    4.40
 -12   0   1   -5.20    4.50
  11   0  -1   80.69    7.80
  11   0  -1   84.09    8.20
 -11   0   1   84.89    9.20
 -11   0   1  100.09    9.50
  10   0  -1   64.19    7.30
  10   0  -1   81.09    8.70
 -10   0   1   61.19    7.60
 -10   0   1   67.99    7.50
 -10   0   1   53.59    6.10
   9   0  -1   19.90    4.50
   9   0  -1   27.20    5.10
  -9   0   1   34.10    5.40
  -9   0   1   30.90    4.50
  -9   0   1   33.60    5.30
   8   0  -1   66.59    5.90
   8   0  -1   64.19    6.20
  -8   0   1   65.29    6.80
  -8   0   1   59.59    5.20
  -8   0   1   61.89    6.00
   7   0  -1  102.19    7.60
   7   0  -1  106.19    7.40
  -7   0   1  106.59    6.90
  -7   0   1  104.19    7.30
  -7   0   1  104.49    7.30
   6   0  -1  460.65   23.30
  -6   0   1  427.86   22.90
  -6   0   1  448.66   23.20
  -6   0   1  475.95   23.20
   5   0  -1  472.65   23.90
   5   0  -1  477.85   23.60
  -5   0   1  457.55   23.50
  -5   0   1  464.25   23.40
  -5   0   1  465.35   23.50
   4   0  -1 3627.64  168.98
  -4   0   1 3532.25  168.98
  -4   0   1 3514.65  168.88
  -4   0  -1 1690.23   79.69
   4   0   1 1633.54   79.49
  -5   0  -1  920.41   45.50
  -5   0  -1  891.01   45.50
  -5   0  -1  969.00   45.20
   5   0   1  946.71   45.40
  -6   0  -1  123.39    7.80
  -6   0  -1  124.39    7.80
  -6   0  -1  114.69    7.20
   6   0   1  117.89    7.70
  -7   0  -1   37.30    4.80
  -7   0  -1   52.99    5.00
  -7   0  -1   50.99    5.40
   7   0   1   49.30    5.30
   7   0   1   34.50    4.80
  -8   0  -1   32.80    5.00
  -8   0  -1   47.30    5.00
   8   0   1   38.50    5.00
   8   0   1   34.60    4.80
  -9   0  -1   60.09    7.00
  -9   0  -1   66.49    5.80
   9   0   1   78.89    6.40
   9   0   1   72.99    6.60
 -11   0  -1   52.79    7.50
  11   0   1   57.79    7.50
 -12   0  -1   80.99    9.60
 -13   0  -1    9.10    4.60
 -14   0  -1    5.20    5.00
 -15   0  -1    2.70    4.90
 -16   0  -1    2.50    4.90
 -17   0  -1    6.70    6.20
 -17   1   1    5.00    6.00
 -16   1   1   24.40    6.80
 -15   1   1   10.90    6.00
 -14   1   1    7.30    5.00
  13  -1  -1   56.29   10.60
 -13   1   1   21.80    5.40
  12  -1  -1    7.70    4.70
 -12   1   1   -0.30    4.70
  11  -1  -1   17.10    5.30
 -11   1   1   16.40    4.60
  10  -1  -1   56.19    7.30
  10  -1  -1   53.49    6.10
 -10   1   1   40.00    5.70
 -10   1   1   51.99    6.50
 -10   1   1   45.40    5.30
   9  -1  -1   35.30    4.70
   9  -1  -1   41.70    6.00
  -9   1   1   21.80    4.70
  -9   1   1   28.70    3.90
  -9   1   1   33.00    4.60
   8  -1  -1  744.03   36.30
   8  -1  -1  739.33   37.30
  -8   1   1  707.03   36.60
  -8   1   1  734.23   36.40
  -8   1   1  715.73   36.00
   7  -1  -1    8.60    2.60
   7  -1  -1   13.40    3.60
  -7   1   1    9.20    2.90
  -7   1   1   10.30    2.20
  -7   1   1    7.40    2.60
   6  -1  -1  475.15   25.00
   6  -1  -1  498.45   24.30
  -6   1   1  490.75   24.30
  -6   1   1  473.35   24.00
  -6   1   1  480.15   24.50
   5  -1  -1   34.10    3.20
   5  -1  -1   44.70    4.80
  -5   1   1   38.10    3.50
  -5   1   1   37.00    3.00
  -5   1   1   30.20    3.30
   4  -1  -1 3166.28  151.48
   0  -1  -1   14.50    1.10
   0  -1  -1   14.00    1.30
   0   1   1   14.10    1.10
   0   1   1   13.70    1.40
  -1  -1  -1  195.58   10.40
   1   1   1  197.18   10.40
  -2  -1  -1  188.78   10.00
   2   1   1  199.08   10.00
  -3  -1  -1  687.93   34.40
  -3  -1  -1  713.43   34.60
  -3  -1  -1  762.82   34.80
  -3  -1  -1  696.33   34.90
   3   1   1  699.13   34.90
  -4  -1  -1   49.20    4.10
  -4  -1  -1   53.29    4.20
  -4  -1  -1   52.09    4.40
  -4  -1  -1   52.19    3.80
   4   1   1   56.69    4.70
  -5  -1  -1  305.07   16.70
  -5  -1  -1  317.67   16.40
  -5  -1  -1  317.07   16.50
   5   1   1  315.27   16.70
  -7  -1  -1   10.10    2.50
  -7  -1  -1   15.20    3.20
  -7  -1  -1   12.50    3.10
   7   1   1    8.30    2.80
   7   1   1   13.00    2.80
  -8  -1  -1    3.30    2.50
  -8  -1  -1   11.80    3.50
  -8  -1  -1   10.60    3.50
   8   1   1   11.70    3.40
   8   1   1   11.60    2.90
  -9  -1  -1  206.68   13.20
  -9  -1  -1  195.28   12.60
  -9  -1  -1  214.28   13.20
   9   1   1  214.28   12.50
   9   1   1  219.08   13.20
 -10  -1  -1    8.70    4.30
 -10  -1  -1    4.40    2.80
  10   1   1    5.60    3.60
 -11  -1  -1   -1.00    4.30
  11   1   1    6.80    4.10
 -12  -1  -1   38.90    7.10
  12   1   1   56.89    7.80
 -13  -1  -1    1.60    4.60
 -14  -1  -1   12.90    5.20
 -15  -1  -1    7.20    5.10
 -16  -1  -1    4.30    5.20
 -17  -1  -1    3.70    5.70
 -17   2   1   16.00    7.10
 -16   2   1    0.50    4.80
 -15   2   1    4.40    5.30
 -14   2   1   12.60    5.30
  13  -2  -1   31.60    6.80
 -13   2   1   43.20    7.20
  12  -2  -1   36.40    6.60
 -12   2   1   30.90    6.40
  11  -2  -1   80.49    9.60
 -11   2   1   79.89    8.60
  10  -2  -1   14.50    4.80
 -10   2   1   18.40    4.30
   9  -2  -1   37.10    6.00
  -9   2   1   34.70    5.10
  -9   2   1   32.40    3.90
   8  -2  -1  138.49    9.40
  -8   2   1  113.69    8.40
   7  -2  -1   51.59    6.10
  -7   2   1   44.30    4.90
  -7   2   1   44.70    3.70
   6  -2  -1  487.85   24.80
  -6   2   1  459.65   24.00
   5  -2  -1  487.95   24.70
  -5   2   1  470.15   24.00
   4  -2  -1  864.11   39.60
  -4   2   1  740.43   38.70
   3  -2  -1 1410.06   67.29
   2  -2  -1   47.80    3.10
  -2   2   1   46.10    3.00
   1  -2  -1   78.69    4.60
  -1   2   1   83.69    4.50
   0  -2  -1   32.70    2.40
   0   2   1   37.10    2.90
   0   2   1   33.50    2.40
  -1  -2  -1   38.80    3.20
  -1  -2  -1   29.40    2.70
   1   2   1   32.10    2.80
   1   2   1   33.90    3.10
   1   2   1   31.10    2.30
   2   2   1 9999.00  472.95
  -3  -2  -1  206.98   11.10
  -3  -2  -1  211.38   11.30
  -3  -2  -1  207.38   11.90
   3   2   1  193.98   11.90
   3   2   1  233.58   11.30
  -4  -2  -1 2886.81  134.59
  -4  -2  -1 2762.12  133.59
  -4  -2  -1 2677.63  133.79
   4   2   1 2784.02  133.69
   4   2   1 2947.51  134.59
  -5  -2  -1  144.09    9.40
  -5  -2  -1  146.99    8.90
  -5  -2  -1  148.49    9.00
   5   2   1  152.08    9.50
  -6  -2  -1  250.17   13.80
  -6  -2  -1  247.98   13.70
  -6  -2  -1  242.18   14.20
   6   2   1  240.88   14.20
  -7  -2  -1  193.58   11.80
  -7  -2  -1  171.08   11.10
  -7  -2  -1  187.08   11.20
   7   2   1  188.48   11.80
  -8  -2  -1   92.09    9.20
  -8  -2  -1   78.49    7.70
  -8  -2  -1   71.79    6.90
   8   2   1   82.29    8.50
  -9  -2  -1   17.80    4.60
  -9  -2  -1   14.10    4.00
  -9  -2  -1   10.30    3.50
   9   2   1   15.40    4.50
 -10  -2  -1  115.39    9.40
 -10  -2  -1  104.19    8.80
  10   2   1  107.49    9.40
 -11  -2  -1   72.79    8.60
 -11  -2  -1   73.99    8.30
  11   2   1   85.29    9.30
 -12  -2  -1   26.10    5.90
  12   2   1   20.10    5.80
 -13  -2  -1    1.00    4.10
 -14  -2  -1   54.39    8.20
 -15  -2  -1    9.20    5.70
 -16  -2  -1    5.60    6.20
 -17   3   1    3.30    5.80
 -16   3   1   32.90    7.10
 -15   3   1    6.70    5.10
  14  -3  -1  125.89   12.00
 -14   3   1  164.28   12.30
  13  -3  -1   32.10    6.50
 -13   3   1   33.60    6.90
  12  -3  -1    1.30    3.50
 -12   3   1    1.20    3.80
  11  -3  -1   70.99    9.00
 -11   3   1   69.49    8.00
  10  -3  -1   10.80    4.60
 -10   3   1    4.20    3.30
   9  -3  -1   14.10    4.90
  -9   3   1   13.20    3.70
   8  -3  -1    7.50    3.50
  -8   3   1    2.60    2.40
   7  -3  -1   67.39    6.20
  -7   3   1   54.59    5.20
   6  -3  -1   11.00    2.40
   6  -3  -1   12.60    3.40
  -6   3   1    8.00    2.40
   5  -3  -1  195.68   10.70
   5  -3  -1  194.88   11.70
  -5   3   1  193.18   10.70
   4  -3  -1   60.09    4.10
   4  -3  -1   50.29    4.70
  -4   3   1   46.30    4.00
   3  -3  -1   66.99    4.50
   3  -3  -1   58.39    5.30
   3  -3  -1   65.29    4.00
  -3   3   1   62.19    4.30
  -3   3   1   44.40    4.70
   2  -3  -1 8795.02  415.46
   1  -3  -1 2092.29   91.19
   1  -3  -1 1817.52   90.29
  -1   3   1 1806.92   90.29
   0  -3  -1    5.60    1.30
   0  -3  -1    7.60    1.80
   0   3   1   12.70    2.40
   0   3   1   10.10    1.40
  -1  -3  -1  755.22   37.30
  -1  -3  -1  764.12   37.20
   1   3   1  760.52   37.30
   1   3   1  740.93   36.90
   1   3   1  767.12   36.40
  -2  -3  -1 2789.82  133.89
  -2  -3  -1 2876.01  134.49
  -2  -3  -1 2789.72  134.69
   2   3   1 2831.62  133.99
   2   3   1 2788.52  134.59
  -3  -3  -1 4768.52  224.68
  -3  -3  -1 4802.02  224.08
  -3  -3  -1 4647.63  224.98
  -3  -3  -1 4723.93  224.18
   3   3   1 4646.33  224.88
   3   3   1 4758.32  224.08
  -4  -3  -1   64.09    5.90
  -4  -3  -1   74.69    5.10
  -4  -3  -1   62.79    5.10
  -4  -3  -1   75.79    5.60
   4   3   1   73.99    5.10
   4   3   1   78.99    6.20
  -5  -3  -1   64.29    4.80
  -5  -3  -1   74.89    6.20
  -5  -3  -1   60.49    5.20
  -5  -3  -1   55.49    6.20
   5   3   1   62.89    6.00
  -6  -3  -1  170.08   10.50
  -6  -3  -1  200.58   11.70
  -6  -3  -1  152.28   10.50
   6   3   1  178.88   11.40
  -7  -3  -1  288.27   16.30
  -7  -3  -1  302.47   16.70
  -7  -3  -1  284.87   17.10
   7   3   1  290.87   17.20
  -8  -3  -1   -1.80    2.40
  -8  -3  -1    0.30    3.20
  -8  -3  -1   -2.30    2.70
   8   3   1    1.00    3.60
  -9  -3  -1   -4.10    3.20
  -9  -3  -1   -1.40    3.00
  -9  -3  -1    2.80    3.90
   9   3   1    1.90    3.70
 -10  -3  -1   34.10    6.00
 -10  -3  -1   30.20    6.70
 -10  -3  -1   31.90    6.20
  10   3   1   33.60    6.70
 -11  -3  -1    2.50    4.90
 -11  -3  -1    8.10    4.00
  11   3   1    0.40    4.40
 -12  -3  -1    8.70    5.10
  12   3   1   16.00    5.80
 -13  -3  -1    9.60    5.40
  13   3   1    8.50    5.30
 -14  -3  -1    5.90    5.30
 -15  -3  -1   -2.70    5.20
 -16  -3  -1    7.60    6.00
 -17   4   1   16.60    6.90
 -16   4   1   22.90    6.60
  15  -4  -1   62.89    9.80
 -15   4   1   67.29    9.60
  14  -4  -1    8.80    4.90
 -14   4   1    1.40    4.60
  13  -4  -1    8.20    5.00
 -13   4   1    0.70    4.20
  12  -4  -1  161.38   12.50
 -12   4   1  145.99   11.50
  11  -4  -1   26.90    6.20
 -11   4   1   30.30    5.30
  10  -4  -1  112.99   10.40
 -10   4   1  152.58   10.10
   9  -4  -1   58.99    7.60
  -9   4   1   55.99    6.30
   8  -4  -1   28.90    5.10
  -8   4   1   12.50    3.40
   7  -4  -1  110.39    7.40
   7  -4  -1  107.69    8.40
  -7   4   1   99.79    7.30
   6  -4  -1   74.19    5.40
   6  -4  -1   71.19    6.40
  -6   4   1   63.49    5.30
   5  -4  -1  399.36   20.90
   5  -4  -1  376.26   19.50
  -5   4   1  372.16   19.60
   4  -4  -1 3005.50  138.49
   4  -4  -1 3045.30  139.59
   4  -4  -1 2809.32  137.89
  -4   4   1 2857.81  138.39
  -4   4   1 2826.42  138.39
   3  -4  -1 4054.39  188.68
   3  -4  -1 3998.50  189.88
  -3   4   1 3921.71  188.98
  -3   4   1 3952.00  188.98
   2  -4  -1 4536.65  214.78
   2  -4  -1 4577.34  215.08
   2  -4  -1 4510.95  215.58
  -2   4   1 4550.94  214.88
  -2   4   1 4510.85  214.58
  -2   4   1 4510.75  214.88
   1  -4  -1  495.05   24.70
   1  -4  -1  510.15   25.30
  -1   4   1  502.95   25.20
  -1   4   1  512.15   25.00
  -1   4   1  495.75   24.70
   0  -4  -1   19.80    3.00
   0   4   1   24.60    3.00
   0   4   1   25.90    3.50
   0   4   1   37.90    3.10
  -1  -4  -1  108.89    7.20
  -1  -4  -1   98.09    6.90
   1   4   1  114.39    6.60
   1   4   1  103.89    6.70
   1   4   1  108.39    6.10
   1   4   1  101.29    7.20
  -2  -4  -1 2783.22  131.09
  -2  -4  -1 2773.42  131.39
   2   4   1 2649.24  130.49
   2   4   1 2738.43  131.19
   2   4   1 2744.43  130.59
  -3  -4  -1  340.07   20.10
  -3  -4  -1  403.26   19.30
  -3  -4  -1  336.37   19.70
   3   4   1  440.56   19.50
   3   4   1  336.77   20.00
  -4  -4  -1   10.60    3.30
  -4  -4  -1   17.60    3.40
   4   4   1    9.30    3.30
  -5  -4  -1  323.97   18.50
  -5  -4  -1  327.37   17.10
  -5  -4  -1  312.07   18.00
  -5  -4  -1  317.67   17.50
   5   4   1  319.87   18.40
   5   4   1  342.37   17.10
  -6  -4  -1   49.80    6.00
  -6  -4  -1   62.49    7.80
  -6  -4  -1   63.09    5.70
  -6  -4  -1   58.19    6.90
   6   4   1   57.09    7.10
  -7  -4  -1   81.19    7.10
  -7  -4  -1   89.89    8.20
   7   4   1   87.09    8.40
  -8  -4  -1   44.70    6.30
  -8  -4  -1   43.40    5.80
  -8  -4  -1   44.50    6.90
   8   4   1   49.70    6.90
  -9  -4  -1   33.70    6.20
  -9  -4  -1   41.20    7.10
  -9  -4  -1   37.20    6.30
   9   4   1   45.00    7.10
 -10  -4  -1  152.38   12.90
 -10  -4  -1  151.98   11.90
 -10  -4  -1  167.18   12.00
  10   4   1  159.88   12.80
 -11  -4  -1  126.09   11.50
 -11  -4  -1  145.19   11.70
  11   4   1  157.08   12.70
 -12  -4  -1    4.70    4.60
 -12  -4  -1    1.70    4.10
  12   4   1    6.60    5.30
 -13  -4  -1   16.80    6.10
  13   4   1   19.90    6.30
 -14  -4  -1    0.80    5.00
 -15  -4  -1    1.80    5.30
 -16  -4  -1  -11.00    5.30
 -17   5   1    8.50    6.00
 -16   5   1   39.80    8.30
  15  -5  -1    7.30    5.20
 -15   5   1   13.40    5.60
  14  -5  -1    8.00    5.20
 -14   5   1   17.20    5.40
  13  -5  -1   80.29   10.80
 -13   5   1   85.29    9.70
  12  -5  -1    1.10    4.20
 -12   5   1    1.10    4.10
  11  -5  -1   14.80    5.30
 -11   5   1    9.20    4.00
  10  -5  -1   28.30    5.80
 -10   5   1   20.30    4.30
   9  -5  -1  364.76   21.50
  -9   5   1  369.66   20.30
   8  -5  -1   51.99    7.10
  -8   5   1   46.80    5.90
   7  -5  -1    2.70    3.00
   7  -5  -1    0.20    2.00
  -7   5   1    5.60    2.50
   6  -5  -1   46.50    4.40
   6  -5  -1   35.90    5.20
  -6   5   1   32.40    4.20
   5  -5  -1   63.89    4.50
   5  -5  -1   61.19    4.90
   5  -5  -1   68.09    6.30
  -5   5   1   71.09    5.20
  -5   5   1   64.99    5.10
   4  -5  -1  155.98    8.70
   4  -5  -1  161.28   10.10
  -4   5   1  151.98    9.10
  -4   5   1  157.48    9.20
   3  -5  -1  204.68   11.00
   3  -5  -1  211.38   12.20
   3  -5  -1  203.28   10.80
  -3   5   1  200.08   10.80
  -3   5   1  202.58   11.00
  -3   5   1  203.48   11.10
  -3   5   1  192.18   10.50
   2  -5  -1 1798.02   86.99
   2  -5  -1 1815.72   88.09
   2  -5  -1 1857.11   87.59
  -2   5   1 1853.01   87.29
  -2   5   1 1797.72   86.99
  -2   5   1 1813.42   87.29
   1  -5  -1   16.90    2.80
   1  -5  -1   15.50    2.20
  -1   5   1   14.90    2.80
  -1   5   1   10.90    2.60
  -1   5   1   14.90    2.20
   0  -5  -1  130.59    8.20
   0  -5  -1  137.69    7.40
   0  -5  -1  129.89    8.40
   0  -5  -1  128.69    8.30
   0   5   1  130.59    7.50
   0   5   1  134.09    8.40
   0   5   1  127.19    7.80
  -1  -5  -1  122.89    8.20
  -1  -5  -1  126.09    8.10
  -1  -5  -1  117.89    7.50
   1   5   1  117.39    8.30
   1   5   1  113.19    7.40
   1   5   1  127.49    7.10
  -2  -5  -1   13.30    3.30
  -2  -5  -1   14.10    3.10
   2   5   1   13.70    3.30
   2   5   1   20.70    3.30
   2   5   1   18.40    2.90
   2   5   1   28.30    2.70
  -3  -5  -1  379.06   21.40
  -3  -5  -1  375.16   21.00
   3   5   1  430.06   20.50
   3   5   1  370.16   21.20
   3   5   1  389.66   20.50
  -4  -5  -1  910.61   44.90
  -4  -5  -1  891.71   46.30
  -4  -5  -1  902.11   45.90
   4   5   1  893.21   46.10
   4   5   1 1027.20   45.10
   4   5   1  842.12   45.20
  -5  -5  -1  287.67   18.40
  -5  -5  -1  289.17   18.00
  -5  -5  -1  328.47   17.40
   5   5   1  291.37   18.40
   5   5   1  375.26   17.40
  -6  -5  -1  107.89    8.30
  -6  -5  -1  108.69    8.60
  -6  -5  -1  108.79    9.20
   6   5   1  102.89    9.40
  -7  -5  -1   14.00    4.00
  -7  -5  -1   19.10    4.90
  -7  -5  -1   21.80    4.70
   7   5   1   13.00    4.60
  -8  -5  -1    7.70    4.10
  -8  -5  -1    9.90    4.30
  -8  -5  -1    3.50    3.40
   8   5   1    6.80    4.60
  -9  -5  -1  220.88   15.70
  -9  -5  -1  233.48   14.60
   9   5   1  213.18   15.50
 -10  -5  -1  731.73   39.20
 -10  -5  -1  698.73   38.10
 -10  -5  -1  712.73   37.60
  10   5   1  712.43   38.70
 -11  -5  -1    1.40    4.50
 -11  -5  -1   -1.40    4.00
  11   5   1    2.70    5.20
 -12  -5  -1    2.00    4.50
 -12  -5  -1    4.00    5.00
  12   5   1    3.20    5.50
 -13  -5  -1   13.10    6.50
  13   5   1   34.80    7.60
 -14  -5  -1   12.40    5.80
  14   5   1   -1.80    5.60
 -15  -5  -1    8.50    6.00
 -17   6   1   29.00    8.00
  16  -6  -1    8.30    5.90
 -16   6   1   12.30    5.70
  15  -6  -1   22.70    7.10
 -15   6   1   31.70    7.00
  14  -6  -1   15.30    5.90
 -14   6   1   19.00    5.30
  13  -6  -1   11.80    5.60
 -13   6   1   20.90    5.60
  12  -6  -1   14.20    5.60
 -12   6   1   19.10    5.40
  11  -6  -1    0.90    3.90
 -11   6   1   -0.90    3.90
  10  -6  -1   15.10    5.20
 -10   6   1   13.10    4.50
   9  -6  -1   10.80    4.60
  -9   6   1   17.20    4.30
   8  -6  -1   25.10    5.20
  -8   6   1   30.90    4.50
   7  -6  -1  129.39    9.00
   7  -6  -1  140.49    8.10
   7  -6  -1  131.19   10.00
  -7   6   1  135.49    9.10
   6  -6  -1  105.19    7.10
   6  -6  -1  102.29    8.30
   6  -6  -1  103.79    6.50
  -6   6   1   95.69    7.10
  -6   6   1   95.59    7.20
   5  -6  -1  236.08   14.80
   5  -6  -1  238.58   13.10
   5  -6  -1  254.47   13.10
  -5   6   1  236.68   13.50
  -5   6   1  255.07   13.60
   4  -6  -1   39.40    4.30
   4  -6  -1   43.50    4.00
   4  -6  -1   32.10    5.30
  -4   6   1   39.20    4.40
  -4   6   1   44.00    4.10
   3  -6  -1  274.37   15.50
   3  -6  -1  294.87   15.20
   3  -6  -1  291.07   16.60
  -3   6   1  303.07   15.50
  -3   6   1  298.87   15.30
  -3   6   1  312.27   15.50
  -3   6   1  251.67   15.20
   2  -6  -1   69.19    6.10
   2  -6  -1   69.09    5.00
   2  -6  -1   69.09    5.30
  -2   6   1   58.99    5.20
  -2   6   1   68.79    4.90
  -2   6   1   64.49    5.50
   1  -6  -1  265.57   14.30
   1  -6  -1  280.17   15.20
  -1   6   1  283.77   15.20
  -1   6   1  274.97   14.40
  -1   6   1  273.07   14.80
   0  -6  -1   32.40    3.40
   0  -6  -1   38.70    5.00
   0  -6  -1   44.70    5.30
   0  -6  -1   42.20    5.30
   0   6   1   32.60    3.40
   0   6   1   35.10    4.90
   0   6   1   39.10    4.30
  -1  -6  -1   86.19    6.80
  -1  -6  -1   81.89    7.20
   1   6   1   86.79    7.30
   1   6   1   99.99    6.00
  -2  -6  -1  435.56   23.60
  -2  -6  -1  418.36   23.20
   2   6   1  438.06   21.80
   2   6   1  431.96   23.50
   2   6   1  446.66   22.70
   2   6   1  428.16   22.50
  -3  -6  -1  192.68   12.30
  -3  -6  -1  209.28   12.90
   3   6   1  189.08   12.70
   3   6   1  203.48   11.80
   3   6   1  185.98   11.70
  -4  -6  -1  104.29    8.90
  -4  -6  -1   96.59    8.30
   4   6   1  110.19    8.10
   4   6   1  119.69    8.10
   4   6   1  113.99    9.30
  -5  -6  -1  420.26   23.10
  -5  -6  -1  416.96   23.60
   5   6   1  394.26   21.90
   5   6   1  434.56   23.70
   5   6   1  410.46   22.50
  -6  -6  -1   56.89    7.70
  -6  -6  -1   74.39    7.00
  -6  -6  -1   64.39    8.70
   6   6   1   54.09    8.20
   6   6   1   85.79    6.70
  -7  -6  -1  103.89   10.00
  -7  -6  -1  101.09    9.20
  -7  -6  -1  104.29    8.80
   7   6   1  132.59   10.70
  -8  -6  -1   85.29   10.40
  -8  -6  -1   93.99    9.90
  -8  -6  -1   96.79    9.40
   8   6   1   72.89    9.60
  -9  -6  -1   72.49    9.20
  -9  -6  -1   62.29    8.30
  -9  -6  -1   66.99    9.60
   9   6   1   58.39    8.70
 -10  -6  -1    2.20    4.80
 -10  -6  -1    2.40    3.90
  10   6   1   12.00    6.30
 -11  -6  -1    1.80    4.60
 -11  -6  -1    8.10    4.90
  11   6   1    5.90    5.60
 -12  -6  -1   14.20    6.00
 -12  -6  -1    2.30    5.00
  12   6   1   13.30    7.20
 -13  -6  -1    4.30    5.30
 -13  -6  -1    5.30    5.60
  13   6   1    2.90    6.00
 -14  -6  -1    4.70    5.80
  14   6   1   -0.80    5.90
 -15  -6  -1    2.70    6.80
  17  -7  -1    1.70    5.20
 -17   7   1    9.90    6.50
  16  -7  -1    5.10    5.30
 -16   7   1    7.60    5.10
  15  -7  -1    1.00    4.50
 -15   7   1    6.30    5.20
  14  -7  -1    2.20    4.80
 -14   7   1   -2.00    4.60
  13  -7  -1    6.60    4.80
 -13   7   1    1.70    5.10
  12  -7  -1   -2.60    4.20
 -12   7   1    6.90    5.00
  11  -7  -1   97.79   11.50
 -11   7   1   77.89    9.20
  10  -7  -1   51.49    8.60
 -10   7   1   49.90    6.90
   9  -7  -1    1.00    2.30
   9  -7  -1    4.90    3.60
  -9   7   1    4.60    3.50
   8  -7  -1   15.40    4.60
   8  -7  -1   23.70    3.50
  -8   7   1   29.10    4.80
   7  -7  -1   84.29    6.20
   7  -7  -1   94.09    8.30
  -7   7   1   78.59    6.70
  -7   7   1   79.09    7.00
   6  -7  -1   15.10    3.20
   6  -7  -1   25.30    5.40
   6  -7  -1   20.00    3.00
  -6   7   1   18.90    3.40
  -6   7   1   23.40    4.10
   5  -7  -1  350.56   18.70
   5  -7  -1  362.26   20.60
   5  -7  -1  369.16   18.80
  -5   7   1  356.56   19.20
  -5   7   1  359.36   19.10
   4  -7  -1 1492.35   71.69
   4  -7  -1 1556.24   71.49
   4  -7  -1 1509.65   73.29
  -4   7   1 1321.37   71.59
  -4   7   1 1474.15   71.69
  -4   7   1 1524.55   71.29
   3  -7  -1  370.26   18.90
   3  -7  -1  352.76   18.50
   3  -7  -1  366.96   20.10
  -3   7   1  354.86   18.70
  -3   7   1  332.67   18.70
   2  -7  -1  426.76   22.40
   2  -7  -1  437.96   21.60
   2  -7  -1  381.36   22.80
  -2   7   1  412.76   22.10
  -2   7   1  446.36   22.10
   1  -7  -1    0.70    1.60
   1  -7  -1    9.40    2.30
   1  -7  -1    9.00    2.70
  -1   7   1    6.50    2.80
  -1   7   1    7.50    2.90
  -1   7   1    8.30    2.90
   0  -7  -1   99.99    7.70
   0  -7  -1  105.09    8.00
   0  -7  -1  116.09    6.70
   0  -7  -1  106.89    7.80
   0   7   1  104.29    8.10
   0   7   1   98.69    7.30
   0   7   1  102.79    6.90
  -1  -7  -1   17.20    3.70
  -1  -7  -1   16.60    3.70
  -1  -7  -1   20.10    4.30
   1   7   1   20.70    3.70
   1   7   1   17.30    2.90
   1   7   1   21.10    4.50
  -2  -7  -1  155.68   10.80
  -2  -7  -1  143.59   11.00
   2   7   1  164.08   11.40
   2   7   1  167.68   10.10
   2   7   1  168.28   10.40
   2   7   1  158.98    9.40
  -3  -7  -1   70.29    8.30
  -3  -7  -1   62.09    7.10
   3   7   1   58.29    6.40
   3   7   1   63.39    7.50
   3   7   1   52.69    6.10
   3   7   1   49.00    4.70
  -4  -7  -1   -0.70    2.80
  -4  -7  -1    3.20    3.00
   4   7   1    0.20    2.80
   4   7   1    0.30    3.40
   4   7   1    1.40    2.80
  -5  -7  -1  195.78   13.40
  -5  -7  -1  218.48   14.20
   5   7   1  184.68   13.70
   5   7   1  193.48   12.80
  -6  -7  -1   56.59    8.40
  -6  -7  -1   59.59    8.10
   6   7   1   61.29    7.60
   6   7   1   62.59    8.80
  -7  -7  -1   22.80    5.90
  -7  -7  -1   26.30    5.90
   7   7   1   23.50    5.70
   7   7   1   23.60    5.80
  -8  -7  -1    5.80    4.00
  -8  -7  -1   -2.80    3.70
  -8  -7  -1    3.00    4.00
   8   7   1   -2.60    4.10
   8   7   1   -4.50    4.70
  -9  -7  -1  118.39   13.30
  -9  -7  -1  121.89   11.50
  -9  -7  -1   94.09   11.40
   9   7   1  118.69   12.80
 -10  -7  -1    5.10    4.40
 -10  -7  -1   -2.50    4.00
  10   7   1    5.60    5.50
 -11  -7  -1   11.20    5.50
 -11  -7  -1    0.00    4.80
  11   7   1    2.10    5.40
 -12  -7  -1   -2.60    4.70
 -12  -7  -1   -1.90    3.40
  12   7   1    5.40    5.90
 -13  -7  -1    0.10    5.30
 -13  -7  -1    0.70    5.30
  13   7   1    4.70    6.60
 -14  -7  -1   -1.20    5.60
  14   7   1    7.00    7.60
  17  -8  -1   11.60    6.80
 -17   8   1   11.20    6.10
  16  -8  -1    1.30    5.80
 -16   8   1    9.40    5.40
  15  -8  -1    3.10    5.30
 -15   8   1   -1.80    4.70
  14  -8  -1    5.60    5.20
 -14   8   1    5.20    5.50
  13  -8  -1    3.50    4.70
 -13   8   1   -0.10    4.60
  12  -8  -1   40.60    7.70
 -12   8   1   52.59    7.80
  11  -8  -1  115.69   13.00
  11  -8  -1  108.09    8.40
 -11   8   1  133.89   10.50
  10  -8  -1    4.70    2.90
  10  -8  -1    2.00    4.10
 -10   8   1    7.50    4.00
   9  -8  -1   11.40    3.10
   9  -8  -1    9.30    4.40
  -9   8   1   10.10    4.10
   8  -8  -1   27.30    6.00
   8  -8  -1   15.90    3.20
  -8   8   1   13.10    4.10
   7  -8  -1   10.70    4.00
   7  -8  -1    7.10    3.00
  -7   8   1    6.90    3.00
  -7   8   1   10.90    3.00
   6  -8  -1    7.40    3.70
   6  -8  -1    4.40    2.00
   6  -8  -1    6.70    2.90
  -6   8   1    4.20    2.70
  -6   8   1    2.60    2.60
   5  -8  -1    5.50    2.10
   5  -8  -1    2.10    2.90
   5  -8  -1    4.30    3.60
  -5   8   1    4.50    2.40
  -5   8   1    5.50    2.90
   4  -8  -1  210.58   14.90
   4  -8  -1  235.48   13.40
   4  -8  -1  233.98   13.50
  -4   8   1  252.57   13.40
  -4   8   1  245.28   13.70
   3  -8  -1   12.00    3.00
   3  -8  -1   10.60    4.30
   3  -8  -1    7.40    2.70
  -3   8   1    5.70    3.00
  -3   8   1    9.70    3.30
   2  -8  -1   12.30    3.80
   2  -8  -1    9.00    2.80
   2  -8  -1   16.60    3.60
  -2   8   1   19.90    3.70
  -2   8   1   17.40    3.60
   1  -8  -1    9.30    3.00
   1  -8  -1    3.40    2.30
   1  -8  -1   10.90    2.70
  -1   8   1    8.30    3.30
  -1   8   1   10.30    3.20
   0  -8  -1   -0.10    2.40
   0  -8  -1   -0.30    2.70
   0   8   1    6.60    2.80
   0   8   1   -3.20    2.80
  -1  -8  -1   47.40    6.10
  -1  -8  -1   43.10    6.60
  -1  -8  -1   49.10    6.30
   1   8   1   53.89    5.80
   1   8   1   40.60    6.10
   1   8   1   38.90    4.60
  -2  -8  -1    3.30    2.70
  -2  -8  -1    1.20    3.20
   2   8   1    2.70    2.20
   2   8   1    7.50    3.10
   2   8   1    2.20    3.70
   2   8   1    5.00    2.60
  -3  -8  -1    1.50    2.60
  -3  -8  -1    1.70    3.70
   3   8   1   -0.10    3.60
   3   8   1    3.20    2.40
   3   8   1    3.40    2.80
  -4  -8  -1   50.69    7.90
  -4  -8  -1   55.09    7.20
   4   8   1   48.60    6.50
   4   8   1   58.29    8.00
  -5  -8  -1   12.30    5.20
  -5  -8  -1   27.60    5.60
   5   8   1    8.40    5.00
   5   8   1   15.20    4.70
  -6  -8  -1    2.90    3.40
  -6  -8  -1   10.10    4.70
   6   8   1   14.10    5.20
   6   8   1    0.70    4.20
  -7  -8  -1  103.19   11.20
  -7  -8  -1  117.29   11.10
   7   8   1  109.59   10.20
   7   8   1  123.59   13.00
  -8  -8  -1   36.70    7.80
  -8  -8  -1   26.50    6.20
   8   8   1   44.90    8.10
   8   8   1   46.00    7.40
  -9  -8  -1   12.50    5.20
   9   8   1   17.90    6.90
   9   8   1    6.90    5.10
 -10  -8  -1   31.90    7.10
  10   8   1   21.30    7.50
  10   8   1   29.60    7.90
 -11  -8  -1   31.20    7.40
  11   8   1   37.30    8.00
  11   8   1   31.90    8.70
 -12  -8  -1    1.70    4.90
 -12  -8  -1    2.90    5.60
  12   8   1    0.80    5.80
  12   8   1    6.60    6.60
 -13  -8  -1   13.80    6.30
 -13  -8  -1   -6.10    4.10
  13   8   1    4.30    7.00
  13   8   1    8.10    7.00
 -14  -8  -1   23.00    7.40
  14   8   1   12.70    7.80
  14   8   1   10.00    7.20
  17  -9  -1   12.40    7.40
 -17   9   1   13.30    6.70
  16  -9  -1    4.20    6.60
 -16   9   1    7.50    6.10
  15  -9  -1    2.80    5.50
 -15   9   1    0.00    4.90
  14  -9  -1    8.00    5.90
 -14   9   1    4.90    5.00
  13  -9  -1   -2.50    4.60
 -13   9   1   -2.40    4.30
  12  -9  -1   39.20    8.50
 -12   9   1   28.10    6.70
  11  -9  -1  104.69   13.20
 -11   9   1  101.89   10.50
  10  -9  -1  213.38   16.20
  10  -9  -1  203.08   13.60
 -10   9   1  243.38   14.80
   9  -9  -1  230.48   13.60
   9  -9  -1  208.28   15.90
  -9   9   1  237.38   14.70
   8  -9  -1  183.88   13.60
   8  -9  -1  168.18   11.10
  -8   9   1  175.88   11.80
  -8   9   1  182.48   12.10
   7  -9  -1   60.09    8.90
   7  -9  -1   48.30    5.80
  -7   9   1   61.59    6.80
  -7   9   1   49.80    6.50
   6  -9  -1    2.90    3.90
   6  -9  -1    0.00    1.80
   6  -9  -1   -1.20    2.80
  -6   9   1    1.00    2.60
  -6   9   1   -3.30    3.10
   5  -9  -1   20.70    3.70
   5  -9  -1   22.30    3.90
   5  -9  -1   32.70    6.30
  -5   9   1   14.50    3.80
   4  -9  -1  105.59    8.10
   4  -9  -1  122.19    8.30
   4  -9  -1  127.49   10.10
  -4   9   1  120.19    8.40
  -4   9   1  105.49    8.40
   3  -9  -1  128.09    9.00
   3  -9  -1  134.79   10.40
   3  -9  -1  133.69    8.80
  -3   9   1  124.89    9.10
  -3   9   1  127.19    9.10
   2  -9  -1   42.50    6.40
   2  -9  -1   32.80    5.50
   2  -9  -1   30.20    4.10
  -2   9   1   33.30    5.00
  -2   9   1   32.00    5.30
   1  -9  -1    3.60    2.90
   1  -9  -1    0.10    2.00
   1  -9  -1   -0.80    2.00
  -1   9   1   -1.90    2.70
  -1   9   1    0.50    2.90
   0  -9  -1  166.78   11.80
   0  -9  -1  173.48   11.80
   0   9   1  166.28   12.00
   0   9   1  185.88   11.40
  -1  -9  -1   22.80    5.20
  -1  -9  -1   24.20    5.10
   1   9   1   24.50    4.50
   1   9   1   17.60    5.10
  -2  -9  -1    9.90    3.80
  -2  -9  -1   17.70    5.20
   2   9   1    0.50    4.10
   2   9   1    6.40    3.90
   2   9   1    8.20    3.60
  -3  -9  -1   96.29    8.70
  -3  -9  -1   86.89   10.40
   3   9   1   94.39    8.30
   3   9   1  106.99   11.00
   3   9   1   78.49    8.50
  -4  -9  -1    7.50    3.60
  -4  -9  -1    3.30    3.80
   4   9   1    2.30    4.00
   4   9   1    4.40    4.90
  -5  -9  -1   -0.50    4.10
  -5  -9  -1   -1.00    3.00
   5   9   1   -1.60    3.80
   5   9   1   -0.40    4.70
  -6  -9  -1   -3.40    3.80
  -6  -9  -1   -0.50    3.20
   6   9   1    6.00    4.40
   6   9   1   -3.70    4.30
  -7  -9  -1   -2.90    3.10
  -7  -9  -1   -1.00    4.60
   7   9   1    2.80    4.70
   7   9   1   -5.00    4.40
  -8  -9  -1   14.10    5.30
   8   9   1    9.00    5.90
   8   9   1   12.50    5.90
  -9  -9  -1    1.60    4.60
   9   9   1    1.90    5.40
   9   9   1   -1.70    5.50
 -10  -9  -1    0.50    4.50
  10   9   1   -7.60    4.60
  10   9   1    1.40    5.70
 -11  -9  -1    4.00    5.10
  11   9   1    8.90    7.30
  11   9   1   -1.60    6.00
 -12  -9  -1   -2.90    5.40
  12   9   1    2.60    6.60
  12   9   1   -6.90    5.80
 -13  -9  -1    5.30    6.70
  13   9   1   -1.20    7.10
  13   9   1   -5.30    5.90
  16 -10  -1   12.80    6.80
 -16  10   1    7.50    5.90
  15 -10  -1   -1.60    5.10
 -15  10   1   11.00    5.90
  14 -10  -1    5.60    5.50
 -14  10   1    1.80    5.60
  13 -10  -1    0.50    5.30
 -13  10   1  -10.10    4.20
  12 -10  -1   -0.20    4.50
 -12  10   1    5.20    5.00
  11 -10  -1   33.20    8.00
 -11  10   1   29.50    6.50
  10 -10  -1  254.37   18.00
 -10  10   1  239.88   16.10
   9 -10  -1   45.50    8.60
   9 -10  -1   37.80    6.20
  -9  10   1   51.69    7.50
   8 -10  -1   97.49    8.00
   8 -10  -1   94.59   11.80
  -8  10   1   83.09    8.90
  -8  10   1   88.69    8.30
   7 -10  -1    9.40    3.90
   7 -10  -1   21.80    6.20
  -7  10   1    2.70    3.80
  -7  10   1    5.70    3.20
   6 -10  -1   62.79    7.00
   6 -10  -1   74.29    7.30
   6 -10  -1   88.79   11.00
  -6  10   1   81.59    8.60
   5 -10  -1   55.29    8.50
   5 -10  -1   58.99    6.40
   5 -10  -1   59.19    6.70
  -5  10   1   55.69    7.00
  -5  10   1   64.29    6.70
   4 -10  -1   68.69    9.30
   4 -10  -1   51.89    5.90
   4 -10  -1   57.99    6.90
  -4  10   1   55.99    6.80
  -4  10   1   60.79    7.30
  -4  10   1   64.39    6.90
   3 -10  -1    8.10    4.50
   3 -10  -1    9.60    3.40
   3 -10  -1   12.10    3.50
  -3  10   1   13.00    4.00
  -3  10   1   10.00    3.80
   2 -10  -1   15.40    3.40
   2 -10  -1    9.90    3.60
   2 -10  -1   14.10    4.80
  -2  10   1   14.90    4.30
  -2  10   1   14.90    4.50
   1 -10  -1   18.80    4.50
   1 -10  -1   13.70    3.30
   1 -10  -1   23.50    5.30
  -1  10   1   18.50    4.70
  -1  10   1   14.30    4.40
   0 -10  -1    0.50    2.90
   0 -10  -1    1.30    3.60
   0  10   1   -0.50    2.90
   0  10   1    1.00    3.70
  -1 -10  -1   41.90    7.00
   1  10   1   52.99    7.10
   1  10   1   43.00    7.30
  -2 -10  -1   40.90    6.80
   2  10   1   58.39    8.00
   2  10   1   55.59    7.00
  -3 -10  -1    0.60    3.60
  -3 -10  -1    4.10    3.60
   3  10   1   -0.20    4.50
   3  10   1   -5.80    3.20
  -4 -10  -1   43.80    7.30
  -4 -10  -1   67.39    9.50
   4  10   1   64.49    9.00
   4  10   1   57.19    7.60
  -5 -10  -1   11.70    5.30
  -5 -10  -1   12.50    4.70
   5  10   1   16.50    5.00
   5  10   1   23.30    6.90
  -6 -10  -1   -3.80    3.60
  -6 -10  -1    0.40    3.50
   6  10   1    0.50    5.00
   6  10   1   -5.20    3.70
  -7 -10  -1    4.70    3.90
   7  10   1    5.90    5.80
   7  10   1    5.00    5.40
  -8 -10  -1    6.50    4.50
   8  10   1    7.60    6.30
   8  10   1   19.70    6.00
  -9 -10  -1   27.90    7.10
   9  10   1   19.40    7.10
   9  10   1   42.00    8.40
 -10 -10  -1    4.60    5.40
  10  10   1   -2.70    5.20
  10  10   1   10.70    6.40
 -11 -10  -1    7.60    6.60
  11  10   1   11.20    7.00
  11  10   1    8.90    7.10
 -12 -10  -1   14.50    7.00
  12  10   1    0.80    6.60
  12  10   1    9.20    7.50
  16 -11  -1    2.30    6.20
 -16  11   1   -1.50    5.80
  15 -11  -1   17.90    7.50
 -15  11   1   12.10    6.90
  14 -11  -1    2.40    5.70
 -14  11   1   -3.20    4.80
  13 -11  -1   16.40    7.10
 -13  11   1    9.80    5.50
  12 -11  -1    4.30    5.70
 -12  11   1   13.10    5.20
  11 -11  -1    8.40    5.80
 -11  11   1   11.20    4.70
  10 -11  -1    4.80    4.60
 -10  11   1    8.70    4.80
   9 -11  -1   67.69   10.50
  -9  11   1   68.99    8.90
  -9  11   1   52.19    7.40
   8 -11  -1   75.79    8.10
   8 -11  -1   77.89   11.30
  -8  11   1   73.49    8.40
  -8  11   1   85.19    9.00
   7 -11  -1   55.79    6.70
   7 -11  -1   54.29    9.30
  -7  11   1   33.90    5.90
  -7  11   1   55.59    7.50
   6 -11  -1    0.70    3.30
   6 -11  -1    2.90    4.70
   6 -11  -1    0.00    2.50
  -6  11   1   -1.30    3.50
  -6  11   1   -0.50    1.70
   5 -11  -1   84.59    7.70
   5 -11  -1   83.89    8.60
   5 -11  -1   71.19   10.00
  -5  11   1   54.69    7.40
  -5  11   1   83.89    8.60
   4 -11  -1   20.10    4.40
   4 -11  -1   22.70    4.70
   4 -11  -1   46.50    8.40
  -4  11   1   29.10    5.90
  -4  11   1   24.60    5.00
  -4  11   1   25.40    5.10
   3 -11  -1   20.70    6.00
   3 -11  -1   14.70    3.70
   3 -11  -1   22.10    4.80
  -3  11   1   18.50    4.90
  -3  11   1   20.50    4.90
   2 -11  -1   34.30    5.90
   2 -11  -1   21.40    6.30
  -2  11   1   36.20    6.40
  -2  11   1   43.00    6.20
   1 -11  -1   74.29    9.00
   1 -11  -1   92.89   10.90
  -1  11   1   80.59    8.90
  -1  11   1   78.89    9.10
   0 -11  -1   24.60    5.40
   0 -11  -1   23.80    5.60
   0  11   1   25.20    5.70
   0  11   1   24.80    6.10
  -1 -11  -1   85.59    9.90
   1  11   1   77.69   10.00
   1  11   1   82.49    9.20
  -2 -11  -1   -5.10    3.00
   2  11   1   -1.90    3.90
   2  11   1    9.20    5.30
  -3 -11  -1    1.00    3.20
   3  11   1    6.00    5.30
   3  11   1   -0.50    3.90
  -4 -11  -1   -0.80    3.20
   4  11   1   -3.20    4.50
   4  11   1   -4.40    3.70
  -5 -11  -1    9.00    4.60
   5  11   1   32.30    7.90
   5  11   1   24.10    6.00
  -6 -11  -1    3.40    3.90
   6  11   1    7.50    4.70
   6  11   1    0.90    5.40
  -7 -11  -1    2.40    4.30
   7  11   1    7.30    5.50
   7  11   1    4.80    5.70
  -8 -11  -1    3.20    4.50
   8  11   1    0.60    5.50
   8  11   1    6.60    6.30
  -9 -11  -1   11.00    6.20
   9  11   1   20.00    7.40
   9  11   1    0.80    5.90
 -10 -11  -1   -7.20    4.40
  10  11   1    4.20    6.90
  10  11   1   -8.30    4.80
 -11 -11  -1    4.50    6.10
  11  11   1   16.20    7.90
  11  11   1   14.10    6.80
  15 -12  -1    9.90    7.40
 -15  12   1    5.00    6.70
  14 -12  -1    2.40    5.80
 -14  12   1    0.90    5.10
  13 -12  -1    0.20    5.30
 -13  12   1    4.80    5.40
  12 -12  -1   -1.70    5.50
 -12  12   1    0.70    4.80
  11 -12  -1    0.20    5.00
 -11  12   1    0.10    4.70
  10 -12  -1    4.60    5.70
 -10  12   1   -0.30    4.30
   9 -12  -1   81.59   11.80
  -9  12   1   75.09    9.10
   8 -12  -1   16.80    6.60
  -8  12   1   15.60    5.70
  -8  12   1   13.40    5.40
   7 -12  -1  223.18   13.40
   7 -12  -1  181.88   15.40
  -7  12   1  183.88   14.00
   6 -12  -1   42.40    6.10
   6 -12  -1   65.19   10.50
  -6  12   1   42.20    7.30
   5 -12  -1   55.99    6.40
   5 -12  -1   47.70    6.60
   5 -12  -1   62.99    9.90
  -5  12   1   50.49    7.10
  -5  12   1   54.69    7.40
   4 -12  -1    6.00    3.90
   4 -12  -1   13.40    5.20
   4 -12  -1   11.20    4.10
  -4  12   1    6.70    4.40
  -4  12   1    6.70    4.20
  -4  12   1    5.70    4.40
   3 -12  -1   21.20    6.80
   3 -12  -1   14.30    4.40
  -3  12   1   21.10    5.60
  -3  12   1   24.80    5.90
   2 -12  -1    4.50    3.50
   2 -12  -1    4.20    4.50
  -2  12   1    1.80    4.10
  -2  12   1    2.90    4.60
   1 -12  -1   26.10    5.70
   1 -12  -1   15.30    5.90
  -1  12   1    8.90    5.40
  -1  12   1   17.60    5.20
   0 -12  -1    1.60    3.40
   0  12   1    4.70    4.60
   0  12   1   -9.40    3.50
  -1 -12  -1   44.80    7.60
   1  12   1   55.69    8.00
   1  12   1   56.69    8.90
  -2 -12  -1   11.20    4.50
   2  12   1   -4.20    3.80
   2  12   1    1.00    5.00
  -3 -12  -1   51.09    8.00
   3  12   1   40.90    7.10
   3  12   1   51.79    9.00
  -4 -12  -1    8.40    4.70
   4  12   1    4.00    4.70
   4  12   1   -2.90    5.50
  -5 -12  -1    2.10    3.70
   5  12   1    4.40    5.60
   5  12   1   -1.20    4.50
  -6 -12  -1    3.00    4.50
   6  12   1    7.50    5.40
   6  12   1   19.90    7.30
  -7 -12  -1   16.50    5.80
   7  12   1   26.70    6.90
   7  12   1   15.70    7.70
  -8 -12  -1    0.80    4.40
   8  12   1   -4.10    4.90
   8  12   1    0.50    6.10
  -9 -12  -1    0.20    5.20
   9  12   1    8.20    6.80
   9  12   1   -3.50    5.60
 -10 -12  -1    8.40    6.20
  10  12   1    3.80    6.00
  10  12   1   17.10    8.60
  15 -13  -1    8.80    7.70
 -15  13   1   10.50    6.70
  14 -13  -1    0.60    6.50
 -14  13   1    3.70    5.40
  13 -13  -1    1.90    6.50
 -13  13   1    6.20    5.20
  12 -13  -1    6.70    6.20
 -12  13   1   23.50    6.20
  11 -13  -1    3.70    5.60
 -11  13   1   11.60    5.50
  10 -13  -1    2.70    5.80
 -10  13   1    3.50    4.60
   9 -13  -1   10.10    6.10
  -9  13   1    6.40    4.90
   8 -13  -1   21.50    6.60
  -8  13   1   35.00    6.80
   7 -13  -1   42.90    9.00
   7 -13  -1   27.20    5.70
  -7  13   1   41.70    7.50
   6 -13  -1    3.10    3.70
   6 -13  -1    2.80    5.00
  -6  13   1    2.40    4.80
   5 -13  -1   64.79    8.00
   5 -13  -1   58.19   10.20
  -5  13   1   55.69    8.00
   4 -13  -1   10.80    6.40
   4 -13  -1   -1.70    2.60
  -4  13   1    2.00    4.10
   3 -13  -1    7.20    4.10
   3 -13  -1    6.50    6.00
  -3  13   1    4.90    5.20
  -3  13   1   12.90    4.80
   2 -13  -1    2.60    3.10
   2 -13  -1    0.70    3.40
  -2  13   1    1.90    4.00
  -2  13   1    4.80    5.00
   1 -13  -1   38.90    7.50
   1 -13  -1   23.90    7.40
  -1  13   1   27.70    7.20
  -1  13   1   41.80    7.20
   0 -13  -1   16.80    5.30
   0  13   1   28.20    7.30
   0  13   1   15.50    5.50
  -1 -13  -1   -0.20    3.70
   1  13   1   13.50    6.00
   1  13   1    6.50    5.20
  -2 -13  -1    5.90    4.60
   2  13   1    6.10    6.10
   2  13   1    1.30    4.90
  -3 -13  -1    5.30    4.70
   3  13   1   -1.00    4.40
   3  13   1   13.30    6.60
  -4 -13  -1   -2.20    3.90
   4  13   1   -5.30    4.40
   4  13   1    8.60    6.70
  -5 -13  -1    2.40    3.70
   5  13   1   19.00    7.00
   5  13   1   23.00    6.60
  -6 -13  -1    4.00    4.80
   6  13   1    6.10    6.30
   6  13   1    5.50    5.80
  -7 -13  -1    3.10    4.50
   7  13   1    7.50    6.40
   7  13   1    1.80    5.40
  -8 -13  -1    0.30    5.30
   8  13   1   10.40    6.40
   8  13   1   14.70    7.40
  -9 -13  -1    0.90    5.60
   9  13   1    1.00    7.10
   9  13   1   -1.20    5.70
  14 -14  -1   26.30    8.40
 -14  14   1   18.70    7.20
  13 -14  -1    4.50    5.90
 -13  14   1    1.70    5.20
  12 -14  -1    0.60    5.50
 -12  14   1   -2.40    4.80
  11 -14  -1    0.30    5.70
 -11  14   1   11.80    6.40
  10 -14  -1    3.40    5.30
 -10  14   1    9.50    5.80
   9 -14  -1    5.70    6.70
  -9  14   1    3.30    4.70
   8 -14  -1   18.90    7.80
  -8  14   1   23.70    5.90
   7 -14  -1   15.00    7.20
  -7  14   1    5.90    5.10
   6 -14  -1   12.70    6.20
  -6  14   1    5.10    5.50
   5 -14  -1   15.90    6.90
   5 -14  -1    7.60    4.30
  -5  14   1    4.20    5.00
   4 -14  -1    0.40    3.50
   4 -14  -1   -6.00    5.40
  -4  14   1    3.10    4.80
   3 -14  -1   14.30    7.20
   3 -14  -1   23.90    5.70
  -3  14   1   10.80    5.10
  -3  14   1   18.30    6.70
   2 -14  -1   52.69    8.40
  -2  14   1   47.90    8.70
  -2  14   1   61.99    9.10
   1 -14  -1    4.00    4.70
  -1  14   1    4.20    4.60
  -1  14   1    4.90    5.70
   0 -14  -1   -2.40    3.80
   0  14   1    0.50    4.20
   0  14   1    1.40    6.20
  -1 -14  -1    0.50    4.50
   1  14   1   -0.70    5.90
   1  14   1    4.90    5.50
  -2 -14  -1   -0.50    4.00
   2  14   1    3.90    5.40
   2  14   1   14.40    7.20
  -3 -14  -1    2.50    5.20
   3  14   1    9.00    6.80
   3  14   1   10.60    5.10
  -4 -14  -1   14.20    6.20
   4  14   1   15.60    6.40
   4  14   1   16.60    7.70
  -5 -14  -1    0.20    4.40
   5  14   1    0.40    5.20
   5  14   1   13.20    7.70
  -6 -14  -1   -0.50    4.60
   6  14   1   -1.30    5.70
   6  14   1    6.60    6.10
  -7 -14  -1    2.40    5.50
   7  14   1   15.00    7.90
   7  14   1    2.10    5.70
  -8 -14  -1   -3.10    5.10
   8  14   1   18.00    7.40
   8  14   1    3.20    7.50
  13 -15  -1    1.60    5.90
 -13  15   1    2.00    5.70
  12 -15  -1   -0.90    5.70
 -12  15   1   13.40    7.10
  11 -15  -1    0.40    5.80
 -11  15   1   -7.00    5.00
  10 -15  -1    5.00    5.90
 -10  15   1   -4.00    4.90
   9 -15  -1    4.30    6.30
  -9  15   1    1.50    5.10
   8 -15  -1   -6.80    5.30
  -8  15   1   11.20    5.60
   7 -15  -1   13.70    7.60
  -7  15   1   23.30    7.00
   6 -15  -1   14.70    8.10
  -6  15   1    2.30    5.20
   5 -15  -1   13.10    7.60
  -5  15   1    9.00    5.20
   4 -15  -1   12.80    5.30
   4 -15  -1   20.80    8.00
  -4  15   1   11.40    5.60
   3 -15  -1   -1.00    4.20
   3 -15  -1   10.20    6.90
  -3  15   1   -0.20    4.70
   2 -15  -1    8.00    5.40
   2 -15  -1   -0.20    4.30
  -2  15   1    6.20    5.20
  -2  15   1    4.90    6.00
   1 -15  -1   32.20    7.80
  -1  15   1   31.20    7.90
  -1  15   1   30.90    7.10
   0 -15  -1    0.20    4.70
   0  15   1    3.10    5.50
   0  15   1   -0.60    5.90
  -1 -15  -1   -2.70    4.20
   1  15   1    8.40    5.50
   1  15   1   -0.40    6.50
  -2 -15  -1   -5.60    4.20
   2  15   1   -7.20    5.00
   2  15   1   -6.60    6.10
  -3 -15  -1    5.00    5.50
   3  15   1    5.20    7.30
   3  15   1    7.70    6.00
  -4 -15  -1    7.00    6.00
   4  15   1   11.80    5.80
   4  15   1    5.80    7.30
  -5 -15  -1   12.40    6.30
   5  15   1   -1.20    5.40
   5  15   1    7.10    7.80
  -6 -15  -1   -0.30    5.00
   6  15   1   -3.50    7.30
   6  15   1   -0.90    5.50
  -7 -15  -1    2.20    5.90
   7  15   1   -2.10    7.10
   7  15   1   -2.20    5.90
 -12  16   1   10.30    6.60
  11 -16  -1    0.20    5.90
 -11  16   1    0.30    6.00
  10 -16  -1   12.70    8.60
 -10  16   1    6.30    5.50
   9 -16  -1   -2.20    6.20
  -9  16   1   -2.20    5.90
   8 -16  -1    7.00    7.10
  -8  16   1   -4.70    4.90
   7 -16  -1    6.30    6.90
  -7  16   1    4.00    5.90
   6 -16  -1    9.80    7.90
  -6  16   1    8.20    6.30
   5 -16  -1    8.50    7.70
  -5  16   1    1.00    4.90
   4 -16  -1    8.20    5.30
   4 -16  -1   20.20    9.00
  -4  16   1    8.30    5.80
   3 -16  -1    6.80    5.30
   3 -16  -1   12.90    7.30
  -3  16   1    5.50    5.30
   2 -16  -1   -0.40    4.60
  -2  16   1   -3.90    5.00
   1 -16  -1    3.80    5.70
  -1  16   1    3.80    5.60
  -1  16   1    4.00    7.00
   0 -16  -1   -1.50    4.70
   0  16   1    4.40    5.00
   0  16   1    1.90    6.70
  -1 -16  -1   -1.50    5.00
   1  16   1   -8.10    6.40
   1  16   1    1.70    4.90
  -2 -16  -1    1.70    5.70
   2  16   1    2.40    5.60
   2  16   1    3.00    7.20
  -3 -16  -1   -5.60    4.70
   3  16   1   16.50    8.50
   3  16   1   -6.30    5.30
  -4 -16  -1    4.80    6.80
   4  16   1    8.10    8.30
   4  16   1   12.70    6.90
  -5 -16  -1   -1.30    5.90
   5  16   1    9.90    8.40
   5  16   1   13.50    6.40
  10 -17  -1   -3.50    6.70
 -10  17   1    0.00    5.50
   9 -17  -1   -6.20    5.80
  -9  17   1   -6.70    5.70
   8 -17  -1   -1.20    7.10
  -8  17   1  -10.00    5.50
   7 -17  -1   12.10    9.50
  -7  17   1   10.50    6.70
   6 -17  -1    6.10    8.70
  -6  17   1    3.60    6.30
   5 -17  -1   11.50    9.10
  -5  17   1    2.80    5.70
   4 -17  -1   10.20    7.60
  -4  17   1    9.10    6.00
   3 -17  -1    8.20    5.50
  -3  17   1   27.60    7.10
   2 -17  -1    0.40    5.40
  -2  17   1   -1.00    5.40
   1 -17  -1   22.00    7.40
  -1  17   1   20.10    7.90
  -1  17   1    8.20    5.70
   0 -17  -1   -2.90    5.10
   0  17   1    1.60    7.10
   0  17   1   -6.30    5.30
  -1 -17  -1   -2.80    5.40
   1  17   1    2.60    7.60
   1  17   1    0.30    5.90
  -2 -17  -1    4.30    5.60
   2  17   1   -1.70    5.80
   2  17   1   11.60    8.30
  -3 -17  -1    4.40    6.20
   3  17   1    8.20    8.50
   3  17   1   -1.30    6.40
   7 -18  -1    6.70    9.00
  -7  18   1    6.00    6.40
   6 -18  -1   11.80   10.00
  -6  18   1    8.70    7.40
   5 -18  -1   12.30    8.40
  -5  18   1    3.60    7.10
  -4  18   1   11.20    7.10
   3 -18  -1    8.60    6.00
  -3  18   1    0.70    5.80
   2 -18  -1    0.00    4.80
  -2  18   1   -3.90    5.50
   1 -18  -1    4.90    6.20
  -1  18   1    2.10    5.40
   0 -18  -1    1.90    5.90
   0  18   1   -9.60    6.90
   0  18   1   10.40    6.70
   1  18  -2   12.30    8.00
   1  18  -2   10.00    6.90
  -1 -18   2   13.90    7.00
   0  18  -2   -0.40    5.50
   0  18  -2    0.90    7.70
   0 -18   2    5.70    6.10
  -1  18  -2    6.50    5.90
   1 -18   2   -5.60    4.80
  -2  18  -2    9.50    5.80
   2 -18   2    3.90    5.80
  -3  18  -2   -5.20    5.20
  -4  18  -2    8.70    5.80
  -5  18  -2   -6.60    5.60
  -6  18  -2    0.80    5.20
  -7  18  -2    0.30    6.30
  -8  18  -2    3.70    6.40
   8 -18   2    6.30    7.60
   4  17  -2    4.00    6.20
   4  17  -2   -5.80    7.50
  -4 -17   2    0.00    5.90
  -4 -17   2   -1.40    7.60
   3  17  -2   25.40    9.50
   3  17  -2   21.10    7.40
  -3 -17   2   19.30    8.70
  -3 -17   2    8.70    7.00
   2  17  -2    1.80    7.70
   2  17  -2    4.90    5.70
  -2 -17   2    8.00    6.40
  -2 -17   2   -8.80    6.20
   1  17  -2   -3.40    7.00
   1  17  -2   -1.70    5.40
  -1 -17   2    0.80    5.60
   0  17  -2    4.30    7.40
   0  17  -2   15.00    6.50
   0 -17   2    6.90    5.70
  -1  17  -2    3.90    5.90
  -1  17  -2    7.50   10.40
   1 -17   2   -1.40    4.40
  -2  17  -2   -0.20    5.00
   2 -17   2   11.50    5.80
  -3  17  -2   -2.50    5.00
   3 -17   2    5.90    5.40
  -4  17  -2    7.20    6.00
  -5  17  -2    0.10    5.80
  -6  17  -2    7.10    5.60
  -7  17  -2    7.50    6.30
   7 -17   2    5.10    6.50
  -8  17  -2    2.90    5.30
   8 -17   2   12.50    7.90
  -9  17  -2   12.70    6.60
   9 -17   2   24.30    9.10
 -10  17  -2    4.30    5.70
  10 -17   2   11.50    7.40
   6  16  -2    8.60    6.40
   6  16  -2    5.90    7.90
  -6 -16   2   -0.40    6.00
   5  16  -2    3.70    7.80
   5  16  -2    5.30    6.60
  -5 -16   2    9.20    6.60
  -5 -16   2    1.90    6.70
   4  16  -2   -2.40    5.70
   4  16  -2    2.30    7.10
  -4 -16   2    1.00    6.80
  -4 -16   2   -0.50    5.30
   3  16  -2    2.80    5.70
   3  16  -2    6.70    7.20
  -3 -16   2    3.10    7.20
  -3 -16   2    1.90    4.80
   2  16  -2    1.20    6.30
   2  16  -2   -5.10    4.90
  -2 -16   2   -5.90    5.60
  -2 -16   2    0.80    4.50
   1  16  -2   47.70    9.60
   1  16  -2   57.09    9.50
  -1 -16   2   54.29    9.70
  -1 -16   2   59.89   11.40
   0  16  -2   28.60    7.20
   0  16  -2   18.10    7.90
   0 -16   2   22.60    7.60
   0 -16   2   17.60    6.70
  -1  16  -2   58.79    9.10
  -1  16  -2   71.39   10.80
   1 -16   2   35.70    7.50
   1 -16   2   69.79   10.80
  -2  16  -2    8.10    5.00
   2 -16   2    4.80    4.20
  -3  16  -2    5.30    5.20
   3 -16   2    4.10    3.90
  -4  16  -2    2.60    4.70
  -5  16  -2    7.80    5.90
  -6  16  -2   -3.10    4.30
   6 -16   2    1.50    6.30
  -7  16  -2    3.70    5.80
   7 -16   2   -2.10    5.30
  -8  16  -2    2.70    5.10
   8 -16   2   -1.10    6.30
  -9  16  -2    0.70    4.70
   9 -16   2    4.90    7.00
 -10  16  -2    3.00    5.40
  10 -16   2    3.40    6.20
 -11  16  -2   -1.40    5.60
  11 -16   2   -1.70    6.60
 -12  16  -2   10.60    6.60
  12 -16   2    3.80    7.60
   7  15  -2    6.60    7.30
   7  15  -2    2.30    5.60
  -7 -15   2   -2.80    5.00
  -7 -15   2    5.40    6.40
   6  15  -2    6.10    7.80
   6  15  -2    0.20    6.00
  -6 -15   2   15.70    7.80
  -6 -15   2   -1.80    5.40
   5  15  -2   -5.00    6.20
   5  15  -2    3.30    5.50
  -5 -15   2    1.10    4.90
  -5 -15   2    1.00    5.40
   4  15  -2   -2.30    7.40
   4  15  -2    4.40    5.90
  -4 -15   2    7.70    5.80
  -4 -15   2    4.50    5.60
   3  15  -2   10.90    5.80
   3  15  -2    1.20    6.70
  -3 -15   2   19.90    7.10
  -3 -15   2    4.60    5.50
   2  15  -2    4.10    5.20
   2  15  -2    8.00    6.70
  -2 -15   2   -3.50    3.60
  -2 -15   2   -4.20    5.10
   1  15  -2   -0.70    6.70
   1  15  -2    0.50    4.90
  -1 -15   2    9.20    5.30
  -1 -15   2    2.70    5.40
   0  15  -2   -6.10    4.80
   0  15  -2    5.50    6.80
   0 -15   2    0.60    5.10
   0 -15   2   -1.40    3.90
  -1  15  -2  101.79   12.10
  -1  15  -2   62.29    9.60
   1 -15   2   82.09   11.10
   1 -15   2  102.29   11.80
  -2  15  -2   21.80    7.20
  -2  15  -2   21.50    6.30
   2 -15   2   23.60    6.40
   2 -15   2   10.50    5.90
  -3  15  -2   -0.90    4.40
   3 -15   2    2.00    3.60
  -4  15  -2    0.60    4.60
  -5  15  -2   -6.40    4.30
   5 -15   2    0.20    5.60
  -6  15  -2    9.30    5.30
   6 -15   2   10.20    7.00
  -7  15  -2    4.10    5.10
   7 -15   2    1.50    5.60
  -8  15  -2   -2.50    4.70
   8 -15   2   12.10    7.20
  -9  15  -2    4.30    4.50
   9 -15   2    1.40    6.20
 -10  15  -2   -5.00    4.70
  10 -15   2    9.00    7.10
 -11  15  -2   -3.80    5.50
  11 -15   2   -5.10    5.30
 -12  15  -2    1.50    5.40
  12 -15   2   -0.60    5.80
 -13  15  -2   -2.60    5.30
  13 -15   2   -5.50    5.90
   8  14  -2    3.70    6.70
   8  14  -2   -2.10    4.80
  -8 -14   2   -3.90    4.30
  -8 -14   2    1.00    5.30
   7  14  -2    5.20    7.00
   7  14  -2   17.50    6.50
  -7 -14   2    8.40    5.60
  -7 -14   2   13.10    6.90
   6  14  -2   16.10    7.60
   6  14  -2   19.40    6.50
  -6 -14   2   10.70    5.90
  -6 -14   2   18.80    7.50
   5  14  -2    4.10    6.00
   5  14  -2    8.50    6.70
  -5 -14   2   15.00    7.00
  -5 -14   2   -1.30    4.50
   4  14  -2    3.00    5.00
   4  14  -2    5.90    6.20
  -4 -14   2    9.40    6.00
  -4 -14   2    3.10    5.10
   3  14  -2    3.50    5.40
   3  14  -2   -0.90    5.80
  -3 -14   2   -3.20    4.90
  -3 -14   2   15.10    6.00
   2  14  -2   19.40    5.80
   2  14  -2   27.60    8.50
  -2 -14   2   23.40    6.30
  -2 -14   2    8.70    5.80
   1  14  -2   12.50    5.10
   1  14  -2    5.10    6.00
  -1 -14   2   10.40    4.80
  -1 -14   2    9.20    5.40
   0  14  -2    9.20    5.00
   0  14  -2    8.20    6.20
   0 -14   2   13.80    6.50
   0 -14   2   14.70    5.50
  -1  14  -2    4.10    4.60
  -1  14  -2   12.30    6.20
   1 -14   2    6.30    5.70
   1 -14   2    1.70    4.20
  -2  14  -2    6.60    4.60
  -2  14  -2   -2.50    5.50
   2 -14   2    1.70    3.90
   2 -14   2    4.20    4.60
  -3  14  -2   35.90    6.70
   3 -14   2   14.20    5.90
   3 -14   2   24.10    5.40
  -4  14  -2    2.00    4.40
   4 -14   2    5.30    3.60
   4 -14   2    3.90    5.90
  -5  14  -2   41.80    7.80
   5 -14   2   49.30    9.80
  -6  14  -2    4.00    4.20
   6 -14   2   -4.20    4.20
  -7  14  -2   90.19   10.40
   7 -14   2   64.09   11.40
  -8  14  -2    4.90    5.00
   8 -14   2    2.80    5.60
  -9  14  -2    9.70    5.10
   9 -14   2   16.50    7.10
 -10  14  -2    3.30    4.90
  10 -14   2    0.20    4.80
 -11  14  -2    4.10    5.10
  11 -14   2    1.20    5.60
 -12  14  -2    7.80    5.40
  12 -14   2    7.20    6.10
 -13  14  -2    8.30    5.50
  13 -14   2  -10.80    5.00
 -14  14  -2   19.20    7.00
  14 -14   2    5.30    7.10
  10  13  -2   -3.60    6.60
  10  13  -2    1.30    6.20
 -10 -13   2    1.80    5.90
 -10 -13   2    1.90    6.10
   9  13  -2    3.80    7.00
   9  13  -2    5.10    5.70
  -9 -13   2   -0.50    5.70
  -9 -13   2   -0.70    5.40
   8  13  -2    4.70    6.50
   8  13  -2   -2.20    5.10
  -8 -13   2   -2.00    5.80
  -8 -13   2    4.10    5.70
   7  13  -2    5.10    5.30
   7  13  -2   -1.60    5.80
  -7 -13   2    6.30    5.90
  -7 -13   2    3.30    4.80
   6  13  -2   -4.00    4.40
   6  13  -2    2.80    6.10
  -6 -13   2   -7.80    3.80
  -6 -13   2   -0.90    4.60
   5  13  -2   29.90    7.80
   5  13  -2   27.90    6.80
  -5 -13   2   25.60    7.00
  -5 -13   2   23.10    6.60
   4  13  -2   -2.50    5.10
   4  13  -2    6.50    5.50
  -4 -13   2    0.20    5.20
  -4 -13   2    0.60    3.70
   3  13  -2    2.40    4.10
   3  13  -2   14.30    6.80
  -3 -13   2    8.10    5.80
  -3 -13   2   11.30    4.50
   2  13  -2    1.20    4.50
   2  13  -2   -6.10    4.50
  -2 -13   2   -5.20    3.90
  -2 -13   2    0.30    3.40
   1  13  -2    6.90    5.40
   1  13  -2   -0.50    4.20
  -1 -13   2    3.70    4.10
  -1 -13   2   -2.70    3.80
   0  13  -2   55.99    8.50
   0  13  -2   59.29    8.30
   0 -13   2   68.49    9.50
   0 -13   2   59.29    8.50
  -1  13  -2   13.90    5.40
  -1  13  -2   12.60    5.10
   1 -13   2    9.20    4.80
   1 -13   2    7.00    4.10
  -2  13  -2   10.60    5.40
  -2  13  -2    8.20    4.90
   2 -13   2    7.70    4.10
   2 -13   2    8.10    5.20
  -3  13  -2   -2.90    4.80
  -3  13  -2    0.10    3.80
   3 -13   2    2.30    3.30
   3 -13   2    6.00    4.30
  -4  13  -2   42.80    7.20
   4 -13   2   42.00    6.20
   4 -13   2   38.30    8.60
  -5  13  -2    3.20    4.50
   5 -13   2    3.20    5.60
  -6  13  -2   12.40    5.20
   6 -13   2   16.50    5.70
   6 -13   2   15.00    6.80
  -7  13  -2    6.50    4.60
   7 -13   2    3.00    4.20
   7 -13   2    1.00    4.70
  -8  13  -2    3.90    4.40
   8 -13   2    1.00    4.90
  -9  13  -2   -5.40    3.70
   9 -13   2    0.10    4.50
 -10  13  -2   -0.30    4.30
  10 -13   2   -4.80    4.60
 -11  13  -2    6.50    5.20
  11 -13   2   -1.00    5.40
 -12  13  -2    7.40    5.40
  12 -13   2    0.40    5.40
 -13  13  -2    5.20    5.30
  13 -13   2    0.80    5.90
 -14  13  -2    6.30    5.50
  14 -13   2    0.90    6.50
 -15  13  -2    6.30    5.90
  15 -13   2   -0.50    7.10
  11  12  -2    3.60    6.30
  11  12  -2   -0.30    7.30
 -11 -12   2    0.50    7.00
 -11 -12   2    0.10    5.80
  10  12  -2   10.10    6.00
  10  12  -2    8.50    7.40
 -10 -12   2   -6.80    5.40
 -10 -12   2   12.00    6.10
   9  12  -2  -10.00    5.00
   9  12  -2   -1.70    5.10
  -9 -12   2    5.60    5.50
  -9 -12   2   -3.30    5.20
   8  12  -2   28.90    8.70
   8  12  -2   19.40    6.70
  -8 -12   2   24.40    7.60
  -8 -12   2   13.90    6.70
   7  12  -2   12.10    6.60
   7  12  -2    2.60    4.70
  -7 -12   2    6.30    5.20
  -7 -12   2    3.50    5.20
   6  12  -2    9.60    6.40
   6  12  -2   27.10    6.40
  -6 -12   2   15.50    5.60
  -6 -12   2   16.40    7.00
   5  12  -2    2.30    4.60
   5  12  -2    5.10    5.10
  -5 -12   2   -3.20    4.00
  -5 -12   2   -3.10    3.40
   4  12  -2    5.20    5.90
   4  12  -2    9.20    4.60
  -4 -12   2    4.20    4.60
  -4 -12   2    2.40    3.90
   3  12  -2    6.10    4.40
   3  12  -2   -8.70    4.10
  -3 -12   2   -0.40    3.30
  -3 -12   2   -3.90    4.10
   2  12  -2   18.70    5.30
   2  12  -2   24.30    6.50
  -2 -12   2   10.50    5.00
  -2 -12   2   13.30    5.30
   1  12  -2    5.40    4.80
   1  12  -2   -0.60    3.70
  -1 -12   2   -0.10    3.20
  -1 -12   2    0.50    4.00
   0  12  -2   64.09    8.70
   0  12  -2   69.89    8.20
   0 -12   2   53.59    7.90
   0 -12   2   46.20    7.40
  -1  12  -2  174.28   13.50
  -1  12  -2  181.38   12.80
   1 -12   2  190.28   13.10
   1 -12   2  193.78   13.50
  -2  12  -2   35.40    6.40
  -2  12  -2   34.60    6.10
   2 -12   2   42.20    6.60
   2 -12   2   32.70    5.90
  -3  12  -2    1.00    4.20
  -3  12  -2    2.10    3.80
   3 -12   2    1.90    2.70
   3 -12   2    0.20    4.30
   3 -12   2    0.50    3.40
  -4  12  -2  147.99   17.90
  -4  12  -2  129.69   10.70
  -4  12  -2  147.19   10.80
   4 -12   2  133.29   10.30
   4 -12   2  122.79    9.70
   4 -12   2  142.09   12.60
  -5  12  -2    2.70    4.50
  -5  12  -2    1.20    4.10
   5 -12   2    2.00    4.80
   5 -12   2   -0.40    2.90
   5 -12   2    3.80    3.70
  -6  12  -2    5.60    4.50
   6 -12   2   -8.30    3.90
   6 -12   2    0.20    3.50
  -7  12  -2   16.90    5.20
   7 -12   2   20.30    6.20
   7 -12   2   16.80    4.60
  -8  12  -2   31.50    6.20
   8 -12   2   34.40    7.90
   8 -12   2   41.90    6.30
  -9  12  -2    2.30    4.50
   9 -12   2    5.90    5.70
 -10  12  -2   -0.20    4.20
  10 -12   2    3.00    5.00
 -11  12  -2    9.30    4.50
  11 -12   2    1.90    5.50
 -12  12  -2    5.60    4.60
  12 -12   2    7.10    5.80
 -13  12  -2    0.50    4.50
  13 -12   2   -0.40    5.10
 -14  12  -2    1.10    5.10
  14 -12   2    3.70    6.60
 -15  12  -2    2.10    5.30
  15 -12   2   -1.60    5.70
  12  11  -2    5.50    7.60
  12  11  -2    9.60    6.20
 -12 -11   2   -1.60    5.30
 -12 -11   2    3.60    8.30
  11  11  -2   -1.20    5.40
  11  11  -2    4.10    6.70
 -11 -11   2   12.00    6.50
 -11 -11   2   -1.60    6.70
  10  11  -2   -0.20    5.60
  10  11  -2   14.20    5.90
 -10 -11   2    2.90    5.90
 -10 -11   2   -3.80    5.20
   9  11  -2    9.80    5.60
   9  11  -2    7.90    7.10
  -9 -11   2    8.80    5.50
  -9 -11   2   10.00    6.00
   8  11  -2   -1.10    4.70
   8  11  -2    5.60    5.40
  -8 -11   2    4.40    4.90
  -8 -11   2    1.80    4.90
   7  11  -2   88.09   11.50
   7  11  -2   94.89   10.80
  -7 -11   2   90.69   11.30
  -7 -11   2   77.69   11.50
   6  11  -2   43.10    8.40
   6  11  -2   55.79    8.10
  -6 -11   2   35.10    7.70
  -6 -11   2   34.80    7.10
   5  11  -2   -3.20    3.70
   5  11  -2    1.60    4.90
  -5 -11   2    7.20    3.90
  -5 -11   2    6.40    4.30
   4  11  -2   45.60    8.40
   4  11  -2   66.19    7.90
  -4 -11   2   44.60    7.60
  -4 -11   2   58.69    8.90
   3  11  -2    5.90    3.90
   3  11  -2    7.00    5.10
  -3 -11   2    3.30    3.90
  -3 -11   2    9.70    4.40
   2  11  -2    1.90    3.40
   2  11  -2    4.20    4.90
  -2 -11   2    1.60    3.30
  -2 -11   2    5.50    4.80
   1  11  -2  121.29    9.80
   1  11  -2  119.49   11.10
  -1 -11   2  126.49   10.70
  -1 -11   2  103.29    9.70
   0  11  -2   12.90    4.20
   0  11  -2   11.50    4.90
   0 -11   2    7.60    4.10
   0 -11   2    8.00    3.70
  -1  11  -2   26.60    5.90
  -1  11  -2   31.10    5.60
   1 -11   2   28.20    5.30
   1 -11   2   28.60    5.90
  -2  11  -2    6.40    3.90
  -2  11  -2    2.40    3.30
   2 -11   2    2.20    2.50
   2 -11   2   -0.40    2.50
  -3  11  -2   67.29    7.70
  -3  11  -2   50.89    6.80
   3 -11   2   63.29    6.40
   3 -11   2   59.49    9.00
   3 -11   2   63.89    7.30
   3 -11   2   61.89    7.30
  -4  11  -2   11.00    3.80
  -4  11  -2    0.00    3.50
  -4  11  -2    7.00    3.50
   4 -11   2    3.50    2.50
   4 -11   2    6.50    3.30
   4 -11   2    0.80    3.20
   4 -11   2    4.20    4.90
  -5  11  -2   -2.30    3.30
  -5  11  -2    1.10    3.20
   5 -11   2    2.50    2.10
   5 -11   2   -1.00    4.10
   5 -11   2    1.50    3.20
  -6  11  -2   13.90    4.50
  -6  11  -2   20.70    5.30
   6 -11   2   19.50    4.60
   6 -11   2   11.30    5.50
  -7  11  -2   14.60    5.00
  -7  11  -2   10.60    4.40
   7 -11   2   20.20    6.30
   7 -11   2   10.90    4.10
  -8  11  -2    1.50    4.10
   8 -11   2    2.50    3.50
   8 -11   2    2.50    4.40
  -9  11  -2   18.80    5.00
   9 -11   2   20.40    6.10
 -10  11  -2   82.09    9.90
  10 -11   2   96.29   12.70
 -11  11  -2    1.00    4.10
  11 -11   2    0.50    4.90
 -12  11  -2   20.20    6.00
  12 -11   2   11.70    6.40
 -13  11  -2    1.00    4.60
  13 -11   2   -0.30    4.70
 -14  11  -2   -2.90    4.70
  14 -11   2    2.90    5.80
 -15  11  -2   12.60    6.00
  15 -11   2   20.90    7.70
 -16  11  -2    4.80    6.10
  16 -11   2    7.60    6.40
  12  10  -2    2.60    7.10
  12  10  -2    6.20    6.00
 -12 -10   2    5.10    7.00
 -12 -10   2    8.60    6.40
  11  10  -2    1.30    5.60
  11  10  -2   -1.10    5.60
 -11 -10   2    4.30    5.30
 -11 -10   2    5.10    6.10
  10  10  -2    0.10    5.40
  10  10  -2    7.20    5.20
 -10 -10   2   -2.10    4.90
 -10 -10   2    8.20    5.80
   9  10  -2   43.50    8.40
   9  10  -2   52.59    8.20
  -9 -10   2   38.20    8.10
  -9 -10   2   44.30    8.30
   8  10  -2   -3.80    5.10
   8  10  -2   -5.90    4.40
  -8 -10   2   -1.60    4.40
  -8 -10   2    5.60    4.80
   7  10  -2    6.70    5.30
   7  10  -2    9.00    5.10
  -7 -10   2    1.10    4.80
  -7 -10   2    4.60    4.30
   6  10  -2   10.90    4.70
   6  10  -2   -2.20    4.50
  -6 -10   2   -5.70    3.40
  -6 -10   2   -6.20    3.30
   5  10  -2   10.50    5.20
   5  10  -2    2.50    3.70
  -5 -10   2    7.00    4.90
  -5 -10   2   10.70    4.70
   4  10  -2    5.10    5.20
   4  10  -2    4.50    4.00
  -4 -10   2    1.10    3.10
  -4 -10   2   -4.30    3.40
   3  10  -2  115.09    9.30
   3  10  -2  114.39   12.00
  -3 -10   2  104.59   10.10
  -3 -10   2  111.59    9.70
   2  10  -2   14.40    4.50
   2  10  -2   18.50    5.60
  -2 -10   2   14.40    4.50
  -2 -10   2   11.90    4.70
   1  10  -2   46.60    6.30
   1  10  -2   36.10    6.60
  -1 -10   2   35.50    6.40
  -1 -10   2   38.40    6.40
   0  10  -2   37.70    5.70
   0  10  -2   53.49    7.30
   0 -10   2   39.70    6.40
   0 -10   2   35.40    5.80
  -1  10  -2  174.28   11.80
  -1  10  -2  181.38   12.60
   1 -10   2  183.98   12.00
   1 -10   2  184.18   12.30
  -2  10  -2   72.39    8.20
  -2  10  -2   65.29    7.20
   2 -10   2   61.59    5.70
   2 -10   2   66.29    7.40
   2 -10   2   69.69    8.70
   2 -10   2   54.79    7.50
  -3  10  -2  179.58   11.20
  -3  10  -2  157.28   10.90
   3 -10   2  155.38   10.20
   3 -10   2  165.08   10.70
   3 -10   2  166.68   12.70
   3 -10   2  162.88   10.90
  -4  10  -2   28.70    4.70
  -4  10  -2   29.40    5.10
  -4  10  -2   42.80    5.60
   4 -10   2   35.00    5.10
   4 -10   2   36.00    7.00
   4 -10   2   31.20    4.80
   4 -10   2   32.20    4.40
  -5  10  -2    4.70    3.30
  -5  10  -2    5.00    3.20
   5 -10   2    5.50    3.30
   5 -10   2    0.00    2.10
   5 -10   2    5.80    4.20
  -6  10  -2    4.20    3.20
  -6  10  -2    0.40    3.20
   6 -10   2    1.30    2.80
   6 -10   2    3.50    4.00
  -7  10  -2   21.00    4.90
  -7  10  -2   13.90    4.30
   7 -10   2   17.50    4.10
   7 -10   2   22.40    6.00
  -8  10  -2   70.59    8.10
  -8  10  -2   84.19    8.90
   8 -10   2   64.59    9.70
   8 -10   2   73.59    7.40
  -9  10  -2   55.19    7.80
   9 -10   2   78.59    7.50
   9 -10   2   66.89    9.80
 -10  10  -2    8.80    4.30
  10 -10   2    6.30    4.70
 -11  10  -2   -2.40    4.10
  11 -10   2   10.80    5.70
 -12  10  -2   19.80    5.60
  12 -10   2   23.90    7.30
 -13  10  -2    0.80    4.50
  13 -10   2    7.40    5.90
 -14  10  -2   34.30    8.10
  14 -10   2   34.50    8.70
 -15  10  -2    4.00    5.60
  15 -10   2   -0.20    5.70
 -16  10  -2    8.20    6.20
  16 -10   2   10.30    7.00
  13   9  -2   10.50    7.90
  13   9  -2    0.20    6.00
 -13  -9   2    3.80    6.70
 -13  -9   2    6.10    8.70
  12   9  -2   13.10    7.10
  12   9  -2    7.00    5.90
 -12  -9   2    2.20    5.30
 -12  -9   2    2.60    6.10
  11   9  -2   -2.30    4.80
  11   9  -2    1.40    6.10
 -11  -9   2   -9.10    4.80
 -11  -9   2    5.70    5.10
  10   9  -2   -3.40    4.80
  10   9  -2    0.00    5.50
 -10  -9   2   -0.30    4.50
 -10  -9   2   -1.40    4.80
   9   9  -2    2.50    5.50
   9   9  -2   -2.90    4.80
  -9  -9   2    0.80    3.80
  -9  -9   2   -0.90    4.50
   8   9  -2    3.40    5.20
   8   9  -2    3.60    4.40
  -8  -9   2   -2.60    3.40
  -8  -9   2    1.30    4.80
   7   9  -2   17.40    5.90
   7   9  -2   14.00    4.90
  -7  -9   2   13.00    4.70
  -7  -9   2   17.40    6.00
   6   9  -2    7.10    5.10
   6   9  -2    4.00    4.20
  -6  -9   2    6.70    4.70
  -6  -9   2   11.20    4.70
   5   9  -2  110.79   11.10
   5   9  -2  123.99    9.80
  -5  -9   2  133.69   10.50
  -5  -9   2  126.29   11.20
   4   9  -2    7.30    3.80
   4   9  -2   -3.00    3.60
  -4  -9   2    5.10    3.10
  -4  -9   2   11.50    4.10
   3   9  -2   16.70    4.40
   3   9  -2   16.50    5.50
  -3  -9   2   12.50    3.80
  -3  -9   2   16.30    5.20
   2   9  -2   29.40    4.80
   2   9  -2   19.00    5.60
   2   9  -2   21.40    3.40
  -2  -9   2   22.80    5.40
  -2  -9   2   24.00    5.20
   1   9  -2    3.50    2.80
   1   9  -2    1.00    3.60
   1   9  -2    3.70    2.40
  -1  -9   2    2.00    3.10
  -1  -9   2    3.00    2.60
   0   9  -2   53.79    6.20
   0   9  -2   57.49    7.20
   0  -9   2   49.70    6.30
   0  -9   2   57.79    7.20
  -1   9  -2   10.40    3.40
  -1   9  -2    5.30    3.50
   1  -9   2    3.30    2.50
   1  -9   2    0.80    2.20
   1  -9   2    2.40    2.20
  -2   9  -2  150.38   10.20
  -2   9  -2  155.68   10.50
   2  -9   2  155.78   10.10
   2  -9   2  153.98    9.30
   2  -9   2  144.39   10.10
   2  -9   2  159.98   11.40
  -3   9  -2   97.79    7.90
  -3   9  -2  106.49    8.00
  -3   9  -2  110.79    8.30
   3  -9   2   98.59    7.60
   3  -9   2  107.89    7.50
   3  -9   2  103.09    9.20
   3  -9   2   99.49    7.50
  -4   9  -2   37.20    4.70
  -4   9  -2   22.20    4.40
  -4   9  -2   29.60    4.40
   4  -9   2   15.60    5.10
   4  -9   2   27.70    4.00
   4  -9   2   25.60    3.80
   4  -9   2   20.10    3.60
  -5   9  -2  170.38   10.70
  -5   9  -2  142.49   10.50
   5  -9   2  155.98   11.90
   5  -9   2  155.08    9.30
   5  -9   2  149.88    9.80
  -6   9  -2    9.40    3.60
  -6   9  -2   11.20    3.80
   6  -9   2    5.00    3.80
   6  -9   2    5.90    3.00
  -7   9  -2   24.90    4.80
  -7   9  -2   25.40    4.90
   7  -9   2   31.90    7.00
   7  -9   2   24.50    4.40
  -8   9  -2    2.00    2.90
  -8   9  -2    0.80    3.60
   8  -9   2    3.00    4.50
   8  -9   2    2.60    3.00
  -9   9  -2   13.80    4.30
   9  -9   2   10.30    3.60
   9  -9   2    8.90    4.80
 -10   9  -2  117.69   10.10
  10  -9   2  119.59   10.70
  10  -9   2  121.29   11.50
 -11   9  -2   33.00    6.60
  11  -9   2   31.20    7.30
 -12   9  -2  119.59   11.00
  12  -9   2  124.29   12.20
 -13   9  -2    3.50    4.50
  13  -9   2    2.10    4.90
 -14   9  -2    4.10    4.80
  14  -9   2   -0.90    5.00
 -15   9  -2    8.20    5.50
  15  -9   2    5.50    5.60
 -16   9  -2   11.40    5.80
  16  -9   2   10.10    6.40
 -17   9  -2    2.30    5.60
  14   8  -2    2.90    7.80
  14   8  -2   -0.40    5.60
 -14  -8   2    4.40    7.40
 -14  -8   2    3.40    5.10
  13   8  -2    0.60    6.30
  13   8  -2    0.10    6.00
 -13  -8   2    4.70    5.70
 -13  -8   2   -3.40    6.10
  12   8  -2    1.90    5.80
  12   8  -2    7.70    6.00
 -12  -8   2   -0.70    5.80
 -12  -8   2    5.20    5.50
  11   8  -2   -1.60    4.80
  11   8  -2    4.20    5.80
 -11  -8   2   -0.60    4.20
 -11  -8   2   -3.20    5.00
  10   8  -2    3.70    5.30
  10   8  -2    8.50    6.00
 -10  -8   2   20.10    6.60
 -10  -8   2   11.10    5.50
   9   8  -2   20.40    6.50
   9   8  -2   12.10    5.10
  -9  -8   2    5.30    4.70
  -9  -8   2   11.70    5.80
   8   8  -2  -16.50    4.40
   8   8  -2    2.40    4.60
  -8  -8   2    0.90    3.90
  -8  -8   2    0.40    4.60
   7   8  -2   -5.80    4.50
   7   8  -2    3.00    3.80
  -7  -8   2    0.30    3.70
  -7  -8   2    2.10    3.50
   6   8  -2    6.10    3.80
   6   8  -2    4.80    4.30
  -6  -8   2    9.50    4.50
  -6  -8   2    7.50    3.90
   5   8  -2   20.40    4.80
   5   8  -2   19.30    5.50
  -5  -8   2   14.20    4.40
  -5  -8   2   20.90    5.30
   4   8  -2   82.99    9.20
   4   8  -2   79.19    7.20
  -4  -8   2   67.19    8.30
  -4  -8   2   85.69    9.50
   3   8  -2    3.30    3.20
   3   8  -2    6.50    4.10
  -3  -8   2    5.60    4.00
  -3  -8   2    8.30    3.20
   2   8  -2  328.37   18.00
   2   8  -2  343.67   19.00
   2   8  -2  356.96   20.40
  -2  -8   2  377.96   20.20
  -2  -8   2  362.36   20.50
   1   8  -2   77.69    6.00
   1   8  -2   88.89    6.80
   1   8  -2   89.19    8.80
  -1  -8   2   84.49    7.20
  -1  -8   2   81.59    8.60
   0   8  -2   56.89    5.20
   0   8  -2   75.69    7.00
   0   8  -2   67.09    7.20
   0  -8   2   52.89    6.80
   0  -8   2   65.89    6.00
  -1   8  -2   67.39    6.30
  -1   8  -2   97.99    7.70
  -1   8  -2   75.89    7.00
   1  -8   2   64.79    6.10
   1  -8   2   82.69    5.40
   1  -8   2   54.19    6.80
  -2   8  -2  545.75   28.80
  -2   8  -2  530.55   28.40
   2  -8   2  564.04   27.90
   2  -8   2  549.74   29.80
   2  -8   2  575.94   28.80
   2  -8   2  569.54   28.90
  -3   8  -2  210.48   12.30
  -3   8  -2  187.18   11.60
  -3   8  -2  193.88   11.80
   3  -8   2  207.98   11.60
   3  -8   2  202.18   13.20
   3  -8   2  191.18   11.30
   3  -8   2  192.88   11.60
  -4   8  -2  332.87   18.70
  -4   8  -2  335.37   18.50
   4  -8   2  344.87   20.00
   4  -8   2  338.87   17.90
   4  -8   2  340.37   18.00
   4  -8   2  349.96   18.00
  -5   8  -2  168.98   11.20
  -5   8  -2  182.38   11.10
   5  -8   2  174.08   10.00
   5  -8   2  179.58   10.60
   5  -8   2  187.88   12.60
  -6   8  -2   37.10    5.50
  -6   8  -2   46.70    5.80
   6  -8   2   38.80    6.90
   6  -8   2   45.40    5.00
  -7   8  -2   66.99    7.30
  -7   8  -2   72.79    7.60
   7  -8   2   62.49    6.00
   7  -8   2   61.59    8.80
  -8   8  -2    4.50    3.50
   8  -8   2    3.10    3.70
   8  -8   2    2.30    3.00
  -9   8  -2   42.40    6.30
   9  -8   2   49.90    8.10
   9  -8   2   75.99    6.50
 -10   8  -2   91.89    9.50
  10  -8   2   75.79    7.50
  10  -8   2   81.39   10.40
 -11   8  -2   69.89    8.40
  11  -8   2   90.79   11.10
 -12   8  -2    3.60    4.50
  12  -8   2    9.90    5.60
 -13   8  -2    5.80    4.50
  13  -8   2   -0.60    5.00
 -14   8  -2   -0.50    4.00
  14  -8   2    0.60    5.20
 -15   8  -2    3.40    4.90
  15  -8   2    2.50    5.20
 -16   8  -2    4.70    4.90
 -17   8  -2   14.40    6.40
  14   7  -2    0.80    7.30
 -14  -7   2   -4.10    5.20
 -14  -7   2    8.40    7.00
 -14  -7   2    5.10    6.20
  13   7  -2    3.70    6.00
 -13  -7   2   -1.90    3.40
 -13  -7   2   -2.30    4.60
 -13  -7   2   -4.10    6.20
  12   7  -2    8.90    6.20
 -12  -7   2    3.50    5.70
 -12  -7   2    4.40    4.90
 -12  -7   2   -0.80    4.30
  11   7  -2   -0.40    5.20
 -11  -7   2    5.80    6.00
 -11  -7   2    3.80    4.50
 -11  -7   2    5.80    4.90
  10   7  -2   12.70    5.50
  10   7  -2   14.20    6.50
 -10  -7   2   16.10    5.40
 -10  -7   2   27.30    5.70
 -10  -7   2   20.40    6.40
   9   7  -2   14.40    5.20
   9   7  -2   10.70    5.60
  -9  -7   2   14.20    5.20
  -9  -7   2   15.70    6.10
   8   7  -2  207.38   16.10
   8   7  -2  231.88   15.00
  -8  -7   2  237.28   15.80
  -8  -7   2  234.98   16.50
   7   7  -2   61.49    8.80
   7   7  -2   49.60    7.20
  -7  -7   2   74.89    9.20
  -7  -7   2   56.19    8.20
   6   7  -2    6.00    3.80
   6   7  -2   13.30    5.00
  -6  -7   2    0.60    3.60
  -6  -7   2    8.30    3.40
   5   7  -2   15.20    5.20
   5   7  -2    6.90    3.40
  -5  -7   2   22.00    5.30
  -5  -7   2    7.10    3.30
   4   7  -2    4.30    2.90
   4   7  -2   -7.70    3.10
  -4  -7   2   -1.70    3.40
  -4  -7   2    1.90    2.70
   3   7  -2   26.80    3.80
   3   7  -2   19.70    4.50
  -3  -7   2   23.30    4.50
  -3  -7   2   23.10    4.00
   2   7  -2  456.15   24.60
   2   7  -2  490.45   26.00
  -2  -7   2  493.95   26.10
  -2  -7   2  480.95   25.70
   1   7  -2  114.09    7.00
   1   7  -2  118.39    8.70
   1   7  -2  100.59    7.60
  -1  -7   2  115.69    8.40
  -1  -7   2  113.89    8.20
   0   7  -2   18.60    3.10
   0   7  -2    9.60    3.30
   0  -7   2   14.50    3.20
   0  -7   2   11.30    3.20
  -1   7  -2   95.29    7.30
  -1   7  -2  106.79    7.60
  -1   7  -2  102.59    6.90
   1  -7   2  103.09    6.50
   1  -7   2  117.69    7.50
   1  -7   2  114.89    7.60
  -2   7  -2  453.95   21.80
  -2   7  -2  454.45   21.70
  -2   7  -2  429.36   22.00
   2  -7   2  374.26   21.50
   2  -7   2  400.96   22.80
   2  -7   2  375.76   21.70
  -3   7  -2  977.70   49.60
  -3   7  -2 1056.39   49.30
  -3   7  -2  955.30   49.30
   3  -7   2 1006.80   49.00
   3  -7   2  992.20   50.69
   3  -7   2 1014.70   49.30
   3  -7   2 1026.20   49.20
   4  -7   2   24.50    4.70
  -5   7  -2   30.20    4.50
  -5   7  -2   33.20    4.60
   5  -7   2   25.60    5.00
   5  -7   2   25.60    3.90
  -6   7  -2  277.87   15.70
  -6   7  -2  255.77   15.30
   6  -7   2  276.37   14.90
   6  -7   2  285.27   16.80
  -7   7  -2  157.58   10.60
   7  -7   2  153.98   11.70
   7  -7   2  164.68    9.90
  -8   7  -2    0.30    2.80
   8  -7   2    2.50    3.80
   8  -7   2    5.60    2.70
  -9   7  -2   48.00    6.60
   9  -7   2   43.70    7.30
   9  -7   2   42.50    5.20
 -10   7  -2  125.99    9.90
  10  -7   2  125.49    8.80
  10  -7   2  124.29   11.00
 -11   7  -2   56.29    7.70
  11  -7   2   59.19    8.90
  11  -7   2   60.19    6.40
 -12   7  -2  206.58   14.20
  12  -7   2  190.48   14.80
 -13   7  -2   55.59    8.10
  13  -7   2   72.19   10.30
 -14   7  -2   15.20    5.30
  14  -7   2    7.80    5.80
 -15   7  -2    2.50    4.50
  15  -7   2    5.30    6.10
 -16   7  -2    8.40    5.20
 -17   7  -2   -2.20    5.00
  15   6  -2    3.20    7.40
 -15  -6   2    4.90    6.10
  14   6  -2    4.30    7.00
 -14  -6   2   -1.70    5.40
 -14  -6   2    3.00    7.20
  13   6  -2   14.30    6.70
 -13  -6   2    3.00    5.20
 -13  -6   2   -4.70    4.60
 -13  -6   2    2.90    5.80
  12   6  -2   52.69    9.60
 -12  -6   2   47.80    8.00
 -12  -6   2   54.89   10.00
  11   6  -2    6.40    5.60
 -11  -6   2   -4.90    3.90
 -11  -6   2   -4.50    4.20
 -11  -6   2   -0.20    5.10
  10   6  -2  156.88   15.10
 -10  -6   2  135.29   14.40
 -10  -6   2  125.49   12.70
 -10  -6   2  121.39   11.60
   9   6  -2   26.30    6.90
  -9  -6   2   27.10    6.00
  -9  -6   2   31.50    6.10
  -9  -6   2   30.20    7.20
   8   6  -2   39.90    7.60
  -8  -6   2   59.39    8.40
  -8  -6   2   56.99    7.10
  -8  -6   2   51.59    8.00
   7   6  -2   10.50    4.90
   7   6  -2    5.80    3.80
  -7  -6   2    5.20    3.80
  -7  -6   2    5.40    3.50
  -7  -6   2    7.00    3.50
   6   6  -2    8.90    4.90
   6   6  -2   15.60    3.70
  -6  -6   2    8.10    4.20
  -6  -6   2    2.90    3.20
   5   6  -2   33.60    6.00
   5   6  -2   37.20    5.10
  -5  -6   2   47.70    6.30
  -5  -6   2   46.30    6.90
   4   6  -2  456.35   24.40
   4   6  -2  416.86   23.00
  -4  -6   2  466.05   24.50
  -4  -6   2  426.76   23.90
   3   6  -2  766.02   39.70
   3   6  -2  817.02   40.90
  -3  -6   2  818.62   41.00
  -3  -6   2  802.42   40.60
   2   6  -2  580.34   29.10
   2   6  -2  568.34   30.10
  -2  -6   2  589.44   30.20
  -2  -6   2  571.74   29.90
   1   6  -2   17.60    3.90
   1   6  -2   17.70    2.40
   1   6  -2   21.50    3.30
  -1  -6   2   20.30    3.50
  -1  -6   2   19.20    3.50
   0   6  -2   92.69    6.00
   0   6  -2   93.49    7.00
   0   6  -2   86.19    6.40
   0  -6   2   99.29    6.80
   0  -6   2  107.39    7.00
  -1   6  -2  113.69    7.60
  -1   6  -2  116.89    7.00
  -1   6  -2  108.59    7.20
   1  -6   2  113.09    6.70
   1  -6   2  114.09    7.40
   1  -6   2  114.99    7.60
  -2   6  -2   11.00    2.80
  -2   6  -2   20.20    2.80
   2  -6   2    4.20    1.90
   2  -6   2   12.10    3.10
   2  -6   2    9.10    2.30
  -3   6  -2    3.30    1.60
  -3   6  -2    3.90    2.20
  -3   6  -2    3.00    2.10
  -3   6  -2    6.20    2.00
   3  -6   2    0.90    1.50
   3  -6   2    4.20    1.60
   3  -6   2    3.20    2.60
   3  -6   2    4.50    1.80
  -4   6  -2  106.89    7.00
  -4   6  -2  106.99    6.70
   4  -6   2   82.79    5.70
   4  -6   2   96.79    6.40
   4  -6   2   84.69    7.50
  -5   6  -2   21.30    3.50
  -5   6  -2   15.80    2.90
   5  -6   2   11.80    2.70
   5  -6   2   14.90    3.80
   5  -6   2   17.80    2.80
  -6   6  -2  229.58   13.30
  -6   6  -2  221.88   13.10
   6  -6   2  225.78   12.50
   6  -6   2  229.78   14.30
  -7   6  -2  227.88   13.70
   7  -6   2  254.87   15.30
   7  -6   2  237.88   13.20
  -8   6  -2  389.16   21.50
   8  -6   2  403.46   20.70
   8  -6   2  392.66   22.60
   9  -6   2   34.00    6.10
 -10   6  -2    1.60    3.70
  10  -6   2    3.70    3.80
 -11   6  -2   -4.20    3.40
  11  -6   2    8.60    4.50
 -12   6  -2   20.10    5.40
  12  -6   2   18.10    5.80
 -13   6  -2    2.80    3.90
  13  -6   2    6.50    4.90
 -14   6  -2   13.90    5.40
  14  -6   2    2.90    4.40
 -15   6  -2    2.40    4.70
 -16   6  -2   11.20    5.50
 -17   6  -2    5.60    6.00
 -15  -5   2    5.20    5.90
  14   5  -2   21.60    6.90
 -14  -5   2    7.40    6.70
 -14  -5   2   13.50    6.00
  13   5  -2   -0.50    5.00
 -13  -5   2    9.30    5.10
 -13  -5   2   -4.00    5.60
 -13  -5   2    4.80    4.90
  12   5  -2   -7.60    4.80
 -12  -5   2   11.40    5.00
 -12  -5   2    2.70    5.60
 -12  -5   2   -4.00    4.00
  11   5  -2   41.80    8.20
 -11  -5   2   38.20    6.80
 -11  -5   2   31.70    6.50
 -11  -5   2   32.60    7.60
  10   5  -2  121.29   12.90
 -10  -5   2  109.49   10.50
 -10  -5   2  116.69   12.70
   9   5  -2    6.70    4.60
  -9  -5   2   13.80    5.10
  -9  -5   2   12.90    4.50
  -9  -5   2   11.70    4.20
   8   5  -2   -1.60    3.40
  -8  -5   2    0.90    3.50
  -8  -5   2    2.00    3.60
  -8  -5   2    2.70    3.30
   7   5  -2   21.20    4.90
  -7  -5   2   14.20    4.80
  -7  -5   2   20.00    4.40
  -7  -5   2   25.60    4.90
   6   5  -2  168.58   11.50
  -6  -5   2  156.98   10.80
  -6  -5   2  167.68   11.40
  -6  -5   2  133.89    9.80
   5   5  -2  576.44   30.20
   5   5  -2  599.04   31.40
  -5  -5   2  589.64   31.40
  -5  -5   2  606.44   31.20
  -4  -5   2   42.50    5.70
   3   5  -2   95.29    6.30
   3   5  -2   75.99    6.90
  -3  -5   2   85.19    6.60
  -3  -5   2   78.99    6.70
   2   5  -2   64.29    6.30
   2   5  -2   48.40    4.40
  -2  -5   2   54.39    5.10
  -2  -5   2   57.59    4.90
   1   5  -2   11.80    3.20
  -1  -5   2   20.90    3.30
  -1  -5   2   17.30    3.30
   0   5  -2 1297.97   61.99
   0   5  -2 1296.57   62.39
   0   5  -2 1261.37   62.89
   0  -5   2 1290.07   62.89
   0  -5   2 1324.47   62.89
  -1   5  -2   27.20    3.00
  -1   5  -2   11.50    2.60
   1  -5   2   18.60    2.90
   1  -5   2   15.10    2.70
  -2   5  -2  696.03   33.30
  -2   5  -2  689.43   33.80
  -2   5  -2  715.33   33.60
  -2   5  -2  642.74   33.40
   2  -5   2  658.83   34.40
   2  -5   2  693.63   33.50
   2  -5   2  682.73   33.20
   2  -5   2  663.73   33.50
  -3   5  -2  128.89    7.50
  -3   5  -2  125.19    7.60
  -3   5  -2  127.89    7.10
   3  -5   2  104.09    8.10
   3  -5   2  129.59    7.20
   3  -5   2   97.89    7.40
  -4   5  -2  272.57   15.30
  -4   5  -2  317.17   15.40
  -4   5  -2  316.27   14.80
   4  -5   2  291.67   14.80
   4  -5   2  231.58   15.80
   4  -5   2  265.67   15.30
  -5   5  -2  138.19    8.60
  -5   5  -2  137.59    8.40
   5  -5   2  131.59    8.50
   5  -5   2  133.69    7.80
   5  -5   2  122.89    9.10
  -6   5  -2   66.59    5.50
   6  -5   2   61.09    4.90
   6  -5   2   74.59    7.90
   6  -5   2   67.29    6.40
  -7   5  -2    1.30    2.20
   7  -5   2   -1.20    1.80
   7  -5   2    7.90    3.20
  -8   5  -2  111.89    8.40
   8  -5   2  114.69    7.30
   8  -5   2  110.79    8.90
  -9   5  -2   30.40    5.20
   9  -5   2   30.10    5.60
 -10   5  -2    7.90    3.60
  10  -5   2    3.10    3.90
 -11   5  -2   70.59    8.30
  11  -5   2   66.49    8.80
 -12   5  -2   19.10    5.30
  12  -5   2   21.10    5.00
 -13   5  -2   19.60    5.20
  13  -5   2   14.90    5.10
 -15   5  -2   14.60    5.70
 -16   5  -2   16.70    6.60
 -17   5  -2    8.90    6.30
 -16  -4   2   13.30    6.90
 -15  -4   2   -8.50    5.10
  14   4  -2   14.60    6.60
 -14  -4   2   15.30    5.80
  13   4  -2   -1.10    5.10
 -13  -4   2   18.10    6.20
 -13  -4   2   -7.40    5.00
 -13  -4   2    6.20    4.70
  12   4  -2   33.90    7.30
 -12  -4   2   36.50    7.80
 -12  -4   2   33.20    7.10
 -12  -4   2   33.40    6.30
  11   4  -2  125.99   11.60
 -11  -4   2  122.89   11.80
 -11  -4   2  123.09   11.70
 -11  -4   2  103.29   10.50
  10   4  -2   49.80    8.00
 -10  -4   2   61.79    8.80
 -10  -4   2   59.69    7.90
 -10  -4   2   59.69    7.10
   9   4  -2    0.10    3.90
  -9  -4   2   -3.50    2.80
  -9  -4   2   -2.00    1.70
  -9  -4   2    3.10    3.80
   8   4  -2  148.59   11.30
  -8  -4   2  164.98   10.30
  -8  -4   2  141.39   11.30
  -8  -4   2  141.19   10.60
   7   4  -2    9.70    4.10
  -7  -4   2    8.30    3.10
  -7  -4   2    4.40    2.70
  -7  -4   2    3.40    3.30
   6   4  -2  183.68   12.10
  -6  -4   2  168.18   10.90
  -6  -4   2  185.88   11.70
  -6  -4   2  197.78   12.20
   5   4  -2   53.59    6.70
  -5  -4   2   56.99    6.90
  -5  -4   2   48.50    5.10
  -5  -4   2   45.00    5.60
   4   4  -2  172.78   12.50
   4   4  -2  247.68   12.00
  -4  -4   2  181.38   12.40
  -4  -4   2  184.78   12.20
  -4  -4   2  233.68   11.60
   3   4  -2    1.90    2.30
   3   4  -2    6.20    2.00
  -3  -4   2    4.50    2.30
  -3  -4   2    5.70    2.20
   2   4  -2  686.63   36.30
   2   4  -2  796.72   35.70
  -2  -4   2  722.43   36.30
  -2  -4   2  695.33   36.30
   1   4  -2   45.50    4.50
   1   4  -2   33.00    3.30
  -1  -4   2   39.90    4.20
  -1  -4   2   42.20    4.60
   0   4  -2  173.48    9.50
   0   4  -2  180.08   10.00
   0  -4   2  175.68   10.10
   0  -4   2  195.48   10.20
  -1   4  -2  237.18   12.10
  -1   4  -2  249.18   12.40
   1  -4   2  230.18   12.40
   1  -4   2  231.28   12.00
   1  -4   2  212.28   12.30
  -2   4  -2  100.29    5.80
  -2   4  -2   98.89    6.30
  -2   4  -2  107.69    6.10
   2  -4   2  104.59    6.00
   2  -4   2   71.49    6.50
  -3   4  -2 1098.89   53.39
  -3   4  -2 1113.79   53.79
  -3   4  -2 1077.39   53.89
   3  -4   2 1118.89   54.49
   3  -4   2 1093.99   53.49
   3  -4   2 1173.08   53.99
  -4   4  -2  704.73   34.90
  -4   4  -2  728.73   35.10
   4  -4   2  685.73   34.40
   4  -4   2  703.33   35.60
   4  -4   2  713.53   35.10
  -5   4  -2  210.28   11.80
   5  -4   2  208.58   12.10
   5  -4   2  223.98   12.70
   5  -4   2  210.88   11.30
  -6   4  -2  435.96   22.80
   6  -4   2  446.76   23.10
   6  -4   2  437.96   23.50
  -7   4  -2   82.49    6.40
   7  -4   2   69.69    6.50
  -8   4  -2  390.56   21.20
   8  -4   2  391.36   21.60
  -9   4  -2  206.58   13.10
   9  -4   2  211.38   13.40
 -10   4  -2  174.58   11.60
  10  -4   2  164.68   11.80
 -11   4  -2   12.80    4.20
  11  -4   2    5.70    3.70
 -12   4  -2   -2.70    4.00
  12  -4   2   -2.50    3.20
 -13   4  -2    9.30    4.60
 -14   4  -2   75.59    9.80
 -15   4  -2    6.50    5.40
 -16   4  -2   12.10    5.90
 -17   4  -2    1.90    6.20
 -16  -3   2    2.90    6.00
 -15  -3   2   -1.80    4.80
 -14  -3   2    1.70    4.60
  13   3  -2   43.60    8.30
 -13  -3   2   36.60    7.00
 -13  -3   2   45.00    8.60
  12   3  -2    7.80    5.40
 -12  -3   2   10.40    4.50
 -12  -3   2   16.50    5.30
 -12  -3   2   16.10    5.50
  11   3  -2  207.58   14.70
 -11  -3   2  151.18   13.00
 -11  -3   2  213.18   15.10
 -11  -3   2  201.88   13.40
  10   3  -2   64.89    8.00
  10   3  -2   66.49    8.80
 -10  -3   2   64.89    7.60
 -10  -3   2   59.19    8.30
 -10  -3   2   55.99    7.20
   9   3  -2   19.90    5.30
   9   3  -2   25.60    5.00
  -9  -3   2   27.00    5.10
  -9  -3   2   20.60    5.70
  -9  -3   2   36.50    5.30
   8   3  -2  342.57   19.50
  -8  -3   2  311.97   18.10
  -8  -3   2  332.47   18.80
  -8  -3   2  339.67   19.40
   7   3  -2  206.08   13.10
  -7  -3   2  201.18   13.10
  -7  -3   2  207.28   12.10
   6   3  -2  118.19    9.20
  -6  -3   2  128.19    9.10
  -6  -3   2  126.79    8.90
  -6  -3   2  128.69    8.10
   5   3  -2  568.74   28.40
  -5  -3   2  535.05   28.30
  -5  -3   2  571.74   28.20
  -5  -3   2  510.35   27.20
   4   3  -2    9.10    2.90
  -4  -3   2    6.90    1.90
  -4  -3   2   17.40    3.10
  -4  -3   2   14.20    2.90
   3   3  -2  699.03   35.20
  -3  -3   2  722.83   35.20
  -3  -3   2  692.23   35.20
  -2  -3   2   28.60    3.60
  -2  -3   2   29.10    3.70
  -1  -3   2  467.35   23.10
  -1  -3   2  450.85   23.10
   0  -3   2 1312.07   59.79
   0  -3   2 1169.98   59.59
  -1   3  -2  404.66   19.50
  -1   3  -2  403.86   19.90
   1  -3   2  381.86   19.40
  -2   3  -2 4275.07  203.58
  -2   3  -2 4336.07  203.28
   2  -3   2 4310.37  203.58
   2  -3   2 4245.58  203.18
  -3   3  -2 1185.28   57.49
  -3   3  -2 1216.88   57.29
   3  -3   2 1153.48   56.99
   3  -3   2 1212.28   57.89
   3  -3   2 1187.68   57.49
  -4   3  -2  801.22   38.90
   4  -3   2  782.42   39.10
   4  -3   2  802.82   39.40
  -5   3  -2  432.86   21.40
   5  -3   2  400.76   21.80
   5  -3   2  417.96   21.60
  -6   3  -2   14.50    3.10
   6  -3   2   17.10    3.40
   6  -3   2   10.50    3.10
  -7   3  -2   57.99    5.50
   7  -3   2   60.29    5.70
  -8   3  -2   32.00    4.30
   8  -3   2   26.20    4.30
  -9   3  -2   60.89    6.80
   9  -3   2   66.99    7.40
 -10   3  -2   41.00    5.80
  10  -3   2   28.30    5.30
 -11   3  -2   39.90    6.50
  11  -3   2   39.20    6.20
 -12   3  -2   28.60    6.60
  12  -3   2   28.50    5.90
 -13   3  -2   18.20    5.60
 -14   3  -2  188.88   13.90
 -15   3  -2   49.10    8.50
 -16   3  -2    4.60    5.70
 -17   3  -2   16.30    7.20
 -17  -2   2    3.10    6.10
 -16  -2   2   -2.80    5.10
 -15  -2   2  -10.30    4.50
 -14  -2   2   -3.10    4.60
  13   2  -2    9.90    6.90
 -13  -2   2    5.30    4.60
  12   2  -2  118.29   11.80
 -12  -2   2  108.99   11.00
 -12  -2   2  109.69   10.80
 -12  -2   2  116.79   12.00
  11   2  -2   61.59    8.00
  11   2  -2   61.79    8.20
 -11  -2   2   53.29    7.30
 -11  -2   2   60.99    7.50
 -11  -2   2   48.80    7.70
  10   2  -2   96.69    9.90
  10   2  -2   91.49    9.70
 -10  -2   2   85.59    8.60
 -10  -2   2   92.19    8.80
 -10  -2   2   92.39    9.00
   9   2  -2   31.00    5.90
  -9  -2   2   34.10    5.10
   8   2  -2  145.39   10.50
   8   2  -2  149.79   10.10
  -8  -2   2  167.38   10.90
  -8  -2   2  150.88    9.80
  -8  -2   2  150.18   10.10
   7   2  -2   22.90    4.80
  -7  -2   2   31.00    4.90
  -7  -2   2   24.10    4.10
  -7  -2   2   27.70    3.90
   6   2  -2   52.09    5.90
  -6  -2   2   47.60    5.60
  -6  -2   2   43.30    5.10
  -6  -2   2   38.50    4.50
  -4  -2   2    3.00    1.90
  -4  -2   2    1.20    1.00
  -4  -2   2    2.30    1.70
  -3  -2   2  431.76   22.10
  -3  -2   2  440.56   22.30
  -2  -2   2 2526.05  118.89
  -2  -2   2 2457.05  118.89
  -1  -2   2   58.39    3.80
  -1  -2   2   40.20    3.50
   0   2  -2 1803.62   85.59
  -2   2  -2   10.10    1.80
   2  -2   2    9.60    1.70
   2  -2   2   10.00    1.50
  -3   2  -2  945.21   45.60
   3  -2   2  940.51   45.70
  -5   2  -2  249.88   13.50
   5  -2   2  250.07   13.60
  -6   2  -2   73.99    5.80
   6  -2   2   81.79    6.00
  -7   2  -2 1084.19   52.69
   7  -2   2 1057.69   52.69
  -8   2  -2   64.79    5.80
   8  -2   2   57.29    5.40
  -9   2  -2   50.59    6.40
   9  -2   2   53.09    6.20
 -10   2  -2   88.59    7.70
  10  -2   2   69.99    6.70
 -11   2  -2    0.00    3.90
  11  -2   2    2.80    3.00
 -12   2  -2   -7.20    3.80
 -13   2  -2   13.30    5.30
 -14   2  -2   16.20    5.30
 -15   2  -2    2.70    5.20
 -16   2  -2    1.40    5.20
 -17   2  -2   -1.30    6.20
 -17  -1   2  -11.60    5.20
 -16  -1   2    9.90    5.60
 -15  -1   2    4.50    4.50
 -14  -1   2    8.60    5.10
 -13  -1   2   53.89    7.70
  12   1  -2   12.40    4.70
  12   1  -2   27.00    6.50
 -12  -1   2   16.40    5.80
 -12  -1   2   11.80    5.00
  11   1  -2   11.80    4.50
  11   1  -2   23.20    5.40
 -11  -1   2    6.00    4.30
 -11  -1   2   11.70    4.00
 -11  -1   2   21.40    5.00
  10   1  -2   26.00    5.40
  10   1  -2   24.00    5.30
 -10  -1   2   27.30    5.70
 -10  -1   2   26.90    5.10
 -10  -1   2   31.10    5.00
   9   1  -2   21.40    4.80
   9   1  -2   17.70    4.50
  -9  -1   2   23.00    4.10
  -9  -1   2   24.10    4.70
  -9  -1   2   28.40    4.80
   8   1  -2  222.38   13.60
   8   1  -2  225.58   13.70
  -8  -1   2  227.78   13.00
  -8  -1   2  219.08   13.00
  -8  -1   2  215.98   13.60
   7   1  -2   13.60    3.40
   7   1  -2   13.60    3.60
  -7  -1   2   10.10    3.00
  -7  -1   2   11.60    3.20
  -7  -1   2   11.20    2.90
   6   1  -2  537.25   27.20
  -6  -1   2  519.75   26.90
  -6  -1   2  530.05   27.20
  -5  -1   2  346.67   16.80
  -5  -1   2  345.17   16.50
  -5  -1   2  253.97   15.80
  -4  -1   2  992.00   48.70
  -4  -1   2 1002.10   48.10
  -3  -1   2   41.40    3.60
  -3  -1   2   45.60    3.90
  -2  -1   2   94.79    5.80
  -2  -1   2   98.39    5.70
   0   1  -2   76.49    3.90
   0   1  -2   70.69    4.10
   0  -1   2   64.39    3.80
   0  -1   2   77.39    3.90
  -1   1  -2  206.28    9.90
   1  -1   2  182.48    9.70
   1  -1   2  185.38    9.80
  -4   1  -2  965.60   48.40
   4  -1   2 1031.90   48.30
  -5   1  -2  260.87   13.80
   5  -1   2  254.07   13.40
  -6   1  -2   69.49    5.60
  -6   1  -2   69.99    4.70
   6  -1   2   72.59    5.30
   6  -1   2   70.99    5.30
  -7   1  -2  275.27   16.30
  -7   1  -2  302.27   15.50
   7  -1   2  280.27   16.00
   7  -1   2  338.27   16.10
  -8   1  -2  132.89    8.80
  -8   1  -2  127.59    7.60
   8  -1   2  112.29    8.00
   8  -1   2  120.69    8.10
  -9   1  -2   78.29    6.10
   9  -1   2   90.69    6.80
 -10   1  -2   30.40    5.30
  10  -1   2   37.90    5.30
  10  -1   2   30.20    4.90
 -11   1  -2   10.20    4.30
 -12   1  -2    8.50    5.50
 -13   1  -2   41.40    7.10
 -14   1  -2    6.30    4.60
 -15   1  -2   15.80    6.70
 -16   1  -2    5.20    5.70
 -17   1  -2   -0.50    5.90
 -17   0   2    9.30    5.90
 -16   0   2    6.10    5.30
 -15   0   2    8.20    5.60
 -14   0   2    4.50    5.20
  13   0  -2   29.10    8.00
 -13   0   2   28.90    6.60
  12   0  -2   68.49    9.30
 -12   0   2   61.09    8.70
  11   0  -2  135.69   10.20
  11   0  -2  139.79   10.70
 -11   0   2  137.59   10.20
 -11   0   2  120.89   10.20
 -11   0   2  128.19   10.20
  10   0  -2   48.80    7.20
  10   0  -2   49.80    6.70
 -10   0   2   51.39    5.80
 -10   0   2   42.40    6.20
 -10   0   2   51.69    6.50
   9   0  -2  546.45   27.80
   9   0  -2  530.45   27.10
  -9   0   2  513.05   26.80
  -9   0   2  504.75   27.00
  -9   0   2  464.45   26.50
   8   0  -2    0.20    2.80
   8   0  -2    2.40    2.70
  -8   0   2   -2.50    2.30
  -8   0   2   -1.00    1.90
  -8   0   2    1.10    2.00
   7   0  -2   55.49    5.70
   7   0  -2   57.89    6.50
  -7   0   2   41.50    4.80
  -7   0   2   40.10    4.90
   6   0  -2   28.50    4.20
  -6   0   2   24.50    3.40
  -6   0   2   20.90    3.10
   5   0  -2   16.60    3.00
  -5   0   2   14.20    2.50
  -5   0   2   13.70    2.50
  -5   0   2   17.40    3.00
  -4   0   2 2602.34  125.09
  -4   0   2 2647.64  125.09
  -3   0   2  261.67   13.00
  -3   0   2  235.68   12.80
   1   0  -2  570.94   27.40
  -1   0   2  563.54   27.40
   0   0  -2    2.00    0.90
   0   0  -2    1.20    1.10
   0   0   2    1.10    1.20
  -3   0  -2   13.50    2.50
   3   0   2   11.00    2.30
  -4   0  -2  613.34   28.70
  -4   0  -2  583.94   28.90
   4   0   2  550.54   28.80
  -5   0  -2  126.49    8.20
  -5   0  -2  143.59    7.90
   5   0   2  136.59    8.20
  -7   0  -2    4.90    2.40
  -7   0  -2    6.50    2.20
   7   0   2    5.60    2.40
   7   0   2    5.80    2.90
  -8   0  -2   16.60    3.00
  -8   0  -2   14.00    3.60
   8   0   2   20.80    3.80
   8   0   2    7.70    2.90
  -9   0  -2   -2.60    2.80
  -9   0  -2    2.10    2.50
   9   0   2   -0.80    2.40
   9   0   2    0.80    2.90
 -10   0  -2   20.00    4.80
  10   0   2   16.90    4.20
 -11   0  -2   19.60    5.20
  11   0   2   11.20    4.30
 -12   0  -2   77.39    9.80
 -13   0  -2   15.70    5.80
 -14   0  -2    5.90    4.80
 -15   0  -2   14.50    5.90
 -16   0  -2    1.70    5.40
 -17   0  -2   14.30    6.60
 -17   1   2    5.70    5.80
 -16   1   2   13.80    5.90
 -15   1   2    3.70    5.60
 -14   1   2    3.50    4.90
  13  -1  -2   19.90    6.30
 -13   1   2   16.70    5.60
  12  -1  -2    5.60    4.60
 -12   1   2   -5.60    4.30
  11  -1  -2    6.40    3.80
  11  -1  -2    2.00    4.00
 -11   1   2   -2.40    3.40
  10  -1  -2   41.50    6.70
  10  -1  -2   42.70    5.80
 -10   1   2   33.60    4.70
 -10   1   2   46.40    6.00
 -10   1   2   46.10    6.00
   9  -1  -2    6.30    3.30
   9  -1  -2    7.90    2.90
  -9   1   2    2.30    2.60
  -9   1   2    9.20    2.60
  -9   1   2    4.90    3.20
   8  -1  -2  171.68   10.50
   8  -1  -2  173.68   11.50
  -8   1   2  163.38   10.50
  -8   1   2  184.28   10.50
  -8   1   2  177.58   10.30
   7  -1  -2  418.36   22.50
  -7   1   2  414.96   21.50
  -7   1   2  412.26   21.30
   6  -1  -2  187.88   11.40
  -6   1   2  189.48   10.50
  -6   1   2  181.38   10.30
   5  -1  -2  369.36   19.30
  -5   1   2  354.66   18.40
  -5   1   2  361.46   18.40
  -5   1   2  363.86   18.40
   4  -1  -2 1788.32   87.49
  -4   1   2 1848.42   86.79
  -4   1   2 1809.22   86.69
  -2   1   2    7.20    1.40
   1  -1  -2  173.88    7.90
   1  -1  -2  133.09    8.10
  -1   1   2  157.28    8.20
   0  -1  -2   29.80    2.10
   0  -1  -2   21.10    2.30
   0   1   2   25.20    2.00
   0   1   2   21.30    2.40
  -1  -1  -2  241.48   12.20
   1   1   2  227.18   12.20
   1   1   2  238.08   12.10
   2   1   2  343.77   17.60
  -3  -1  -2   63.69    5.00
  -3  -1  -2   68.69    5.30
  -3  -1  -2   78.09    5.30
   3   1   2   74.19    5.70
  -4  -1  -2 2257.87  108.29
  -4  -1  -2 2192.38  108.29
  -4  -1  -2 2373.76  108.39
   4   1   2 2239.68  108.49
  -5  -1  -2  619.54   31.10
  -5  -1  -2  607.04   31.20
  -5  -1  -2  637.54   31.20
   5   1   2  635.94   31.50
  -6  -1  -2    8.70    2.60
  -6  -1  -2   10.20    2.40
  -6  -1  -2   10.00    2.10
   6   1   2   12.50    2.80
  -7  -1  -2  163.78   11.10
  -7  -1  -2  179.28   10.90
  -7  -1  -2  207.48   11.00
   7   1   2  186.28   11.40
  -8  -1  -2   91.59    7.00
  -8  -1  -2   98.89    7.70
   8   1   2   85.79    7.40
  -9  -1  -2   77.39    7.30
  -9  -1  -2   77.39    7.90
   9   1   2   53.69    7.20
 -10  -1  -2    4.30    2.80
 -10  -1  -2   -0.50    3.70
  10   1   2    4.30    3.60
 -11  -1  -2  219.18   14.60
  11   1   2  214.88   14.20
 -12  -1  -2   28.90    6.30
  12   1   2   40.90    7.50
 -13  -1  -2    6.90    5.10
 -14  -1  -2   -4.00    4.10
 -15  -1  -2    7.10    5.00
 -16  -1  -2    0.60    4.50
 -17  -1  -2    7.00    6.10
 -17   2   2    6.10    6.60
 -16   2   2    4.00    5.30
 -15   2   2    5.90    5.30
  14  -2  -2  161.08   13.60
 -14   2   2  178.28   13.40
  13  -2  -2   29.80    7.00
 -13   2   2   16.80    5.50
  12  -2  -2   38.60    7.40
 -12   2   2   26.60    6.30
  11  -2  -2   13.30    5.10
 -11   2   2    0.50    3.60
  10  -2  -2   10.80    4.10
 -10   2   2   18.40    4.20
   9  -2  -2    2.10    3.30
  -9   2   2    0.50    2.80
  -9   2   2    0.10    1.90
  -9   2   2    0.20    2.00
   8  -2  -2   92.39    7.50
   8  -2  -2   77.29    6.00
  -8   2   2   82.59    5.80
  -8   2   2   76.79    6.20
   7  -2  -2  853.61   41.60
  -7   2   2  785.32   40.00
   6  -2  -2   25.10    4.30
  -6   2   2   18.60    2.60
   5  -2  -2  438.26   22.50
  -5   2   2  418.86   21.30
  -5   2   2  431.66   21.40
  -5   2   2  413.56   21.10
   4  -2  -2   16.50    3.10
  -4   2   2   19.70    2.70
   3  -2  -2  100.89    6.80
   1  -2  -2  337.47   16.00
  -1   2   2  294.87   16.30
  -1   2   2  336.67   15.90
   0  -2  -2    0.20    0.80
   0  -2  -2    0.70    1.20
   0   2   2   -0.80    1.50
   0   2   2    2.00    0.90
   0   2   2    1.20    1.30
  -1  -2  -2 2053.69   98.19
   1   2   2 2160.78   97.89
   1   2   2 1919.61   98.39
   1   2   2 2099.59   98.29
  -2  -2  -2 6513.15  320.87
  -2  -2  -2 6780.72  321.17
  -2  -2  -2 7281.17  320.97
   2   2   2 6585.54  320.97
   2   2   2 6733.83  321.27
  -3  -2  -2  131.49    7.40
  -3  -2  -2   98.19    7.10
  -3  -2  -2  117.59    7.20
   3   2   2  132.39    7.40
   3   2   2  125.59    7.90
  -4  -2  -2  247.28   13.70
  -4  -2  -2  272.97   13.90
   4   2   2  265.57   13.90
   4   2   2  246.38   14.40
  -5  -2  -2  123.09    7.80
  -5  -2  -2  109.49    7.70
  -5  -2  -2  127.99    7.70
   5   2   2  113.49    8.10
  -6  -2  -2   58.59    5.20
  -6  -2  -2   73.89    6.80
  -6  -2  -2   63.59    5.60
   6   2   2   70.79    6.90
  -9  -2  -2    4.20    2.90
  -9  -2  -2    2.70    3.70
   9   2   2   15.10    4.30
 -10  -2  -2   48.00    6.60
 -10  -2  -2   60.89    7.70
  10   2   2   48.50    7.20
 -11  -2  -2  105.69   10.80
 -11  -2  -2   84.89    9.60
  11   2   2   91.09   10.40
 -12  -2  -2    9.30    4.50
  12   2   2   13.40    5.40
 -13  -2  -2   11.70    4.90
 -14  -2  -2    2.20    4.70
 -15  -2  -2   -4.20    5.00
 -16  -2  -2   40.00    8.40
 -17   3   2   -2.30    5.40
 -16   3   2   20.00    6.60
  15  -3  -2   89.29   12.20
 -15   3   2   88.69   10.30
  14  -3  -2   16.90    5.80
 -14   3   2    8.20    5.00
  13  -3  -2   -1.10    4.20
 -13   3   2   -1.10    4.50
  12  -3  -2    7.50    4.80
 -12   3   2   11.40    5.00
  11  -3  -2   77.09    9.60
 -11   3   2   64.09    7.50
  10  -3  -2   32.00    6.70
 -10   3   2   42.40    5.80
   9  -3  -2  100.99    9.00
  -9   3   2  117.09    8.40
   8  -3  -2   12.60    3.80
  -8   3   2    0.50    2.30
  -8   3   2    5.70    1.90
   7  -3  -2    7.00    3.30
  -7   3   2    0.60    1.40
   6  -3  -2  207.18   11.30
   6  -3  -2  195.38   12.40
   5  -3  -2  101.99    7.80
   5  -3  -2  125.29    6.70
  -5   3   2   94.49    6.40
   4  -3  -2 1996.40   89.59
   4  -3  -2 1698.73   90.59
  -4   3   2 1927.01   89.69
   3  -3  -2   65.39    4.10
   3  -3  -2   60.69    5.10
  -3   3   2   60.09    4.10
   2  -3  -2 6157.58  284.87
   2  -3  -2 6200.68  283.97
  -2   3   2 5776.22  284.17
  -2   3   2 5880.31  283.77
   1  -3  -2 4898.01  230.78
  -1   3   2 4869.81  230.68
  -1   3   2 5063.39  231.28
  -1   3   2 4674.23  231.18
   0  -3  -2  480.55   21.90
   0   3   2  436.56   21.80
   0   3   2  417.46   22.40
   0   3   2  437.06   22.30
  -1  -3  -2 3409.06  167.28
  -1  -3  -2 3545.15  167.08
   1   3   2 3492.25  167.38
   1   3   2 3573.04  166.68
   1   3   2 3580.44  166.88
   1   3   2 3487.75  167.18
  -2  -3  -2  512.45   28.80
  -2  -3  -2  603.04   28.30
  -2  -3  -2  615.04   28.70
   2   3   2  618.84   28.70
   2   3   2  517.65   28.90
  -3  -3  -2 1938.21   92.89
  -3  -3  -2 1990.60   93.49
  -3  -3  -2 1953.80   92.99
   3   3   2 1882.81   92.99
   3   3   2 1936.81   93.59
  -4  -3  -2  371.86   18.60
  -4  -3  -2  353.06   19.10
  -4  -3  -2  351.26   18.50
   4   3   2  348.47   19.30
  -5  -3  -2   -2.80    1.00
  -5  -3  -2    1.30    2.30
  -5  -3  -2    3.90    1.90
   5   3   2    2.00    2.70
   5   3   2    0.00    1.70
  -6  -3  -2   62.19    6.70
  -6  -3  -2   48.50    5.50
  -6  -3  -2   50.89    4.60
   6   3   2   44.40    6.10
  -7  -3  -2  298.17   17.10
  -7  -3  -2  327.57   17.70
  -7  -3  -2  290.67   16.40
   7   3   2  320.07   18.00
  -8  -3  -2   64.19    7.20
  -8  -3  -2   71.59    7.50
   8   3   2   56.19    7.20
  -9  -3  -2   27.20    5.40
  -9  -3  -2   17.40    4.80
   9   3   2   23.90    5.30
 -10  -3  -2  123.69    9.70
 -10  -3  -2  109.49    9.80
  10   3   2  110.39   10.30
 -11  -3  -2  133.19   10.80
 -11  -3  -2  138.19   11.50
  11   3   2  141.49   12.10
 -12  -3  -2    9.20    4.90
  12   3   2    8.90    5.20
 -13  -3  -2   -2.20    4.30
  13   3   2    2.30    5.30
 -14  -3  -2    4.80    5.10
 -15  -3  -2    8.70    5.70
 -16  -3  -2   -0.40    5.40
 -17   4   2    2.80    6.10
  16  -4  -2    5.40    9.50
 -16   4   2    9.10    5.70
  15  -4  -2   11.90    5.80
 -15   4   2   18.10    6.10
  14  -4  -2   50.19    9.20
 -14   4   2   72.49    9.30
  13  -4  -2    1.10    4.60
 -13   4   2    2.10    4.50
  12  -4  -2   10.00    4.90
 -12   4   2   14.20    5.10
  11  -4  -2   17.60    5.50
 -11   4   2   30.50    5.50
  10  -4  -2    8.60    4.00
 -10   4   2    7.10    3.30
   9  -4  -2   13.60    4.90
  -9   4   2   10.50    3.40
   8  -4  -2  103.99    7.70
   8  -4  -2  109.59    9.00
  -8   4   2  117.59    8.00
   7  -4  -2  242.98   12.90
   7  -4  -2  247.88   14.40
  -7   4   2  201.48   12.70
   6  -4  -2  103.09    6.60
   6  -4  -2   88.29    7.50
   5  -4  -2  923.01   48.80
   5  -4  -2 1024.50   47.50
   4  -4  -2  119.19    6.80
   4  -4  -2  117.39    8.30
   4  -4  -2  126.39    7.10
  -4   4   2  120.79    7.10
   3  -4  -2 1576.94   75.39
   3  -4  -2 1605.74   76.69
  -3   4   2 1560.44   75.59
  -3   4   2 1570.74   75.49
   2  -4  -2 1651.03   74.79
   2  -4  -2 1431.96   75.69
  -2   4   2 1589.54   74.59
  -2   4   2 1575.94   75.09
   1  -4  -2   44.90    4.50
   1  -4  -2   33.60    3.10
  -1   4   2   43.80    4.30
  -1   4   2   34.80    3.10
  -1   4   2   28.60    3.30
   0  -4  -2  931.21   47.10
   0  -4  -2  970.80   47.90
   0   4   2  947.91   47.10
   0   4   2 1029.80   47.30
   0   4   2  945.11   47.80
   0   4   2 1042.40   47.80
  -1  -4  -2  130.29    8.60
   1   4   2  135.29    8.80
   1   4   2  143.49    8.50
   1   4   2  145.69    7.80
   1   4   2  134.59    8.10
  -2  -4  -2  354.56   18.30
   2   4   2  333.27   17.90
   2   4   2  323.27   17.60
   2   4   2  352.16   18.50
   2   4   2  344.47   17.20
  -3  -4  -2   62.09    5.40
  -3  -4  -2   48.70    4.60
  -3  -4  -2   55.99    6.20
   3   4   2   46.90    4.90
   3   4   2   52.59    5.90
  -4  -4  -2  426.86   22.00
  -4  -4  -2  403.96   22.50
  -4  -4  -2  428.86   22.00
   4   4   2  437.46   22.00
   4   4   2  424.36   22.90
  -5  -4  -2  186.48   10.90
  -5  -4  -2  166.88   10.00
  -5  -4  -2  159.58   10.20
   5   4   2  173.28   11.20
   5   4   2  149.09    9.70
  -6  -4  -2   88.79    7.20
  -6  -4  -2   92.89    6.60
  -6  -4  -2   73.09    6.90
   6   4   2   71.99    6.30
   6   4   2   86.09    7.70
  -7  -4  -2   -2.10    2.80
  -7  -4  -2    0.40    1.70
   7   4   2   -0.50    3.30
  -8  -4  -2   -4.80    3.00
  -8  -4  -2   -1.10    2.50
   8   4   2    2.00    3.70
  -9  -4  -2   94.19    9.60
  -9  -4  -2  104.09    9.80
   9   4   2   71.39    9.40
 -10  -4  -2    5.60    4.30
 -10  -4  -2   26.70    5.80
  10   4   2   11.20    5.20
 -11  -4  -2   44.20    7.20
 -11  -4  -2   38.50    7.10
  11   4   2   40.80    8.00
 -12  -4  -2    2.30    4.40
 -12  -4  -2   -0.50    4.30
  12   4   2   -4.90    5.20
 -13  -4  -2   23.00    6.40
  13   4   2    5.30    5.70
 -14  -4  -2    2.40    5.00
 -15  -4  -2   -1.80    5.60
 -16  -4  -2    6.00    6.60
 -17   5   2    5.90    5.80
  16  -5  -2   26.70    7.60
 -16   5   2   17.20    6.50
  15  -5  -2   38.10    8.20
 -15   5   2   46.00    8.20
  14  -5  -2   15.50    5.90
 -14   5   2   11.10    5.90
  13  -5  -2   79.79   11.40
 -13   5   2   95.79   10.10
  12  -5  -2   37.90    8.00
 -12   5   2   40.60    6.60
  11  -5  -2    2.30    3.90
 -11   5   2    3.80    3.70
  10  -5  -2   29.10    6.30
 -10   5   2   23.70    5.10
   9  -5  -2   81.39    9.50
  -9   5   2   58.09    6.50
   8  -5  -2   56.79    5.60
   8  -5  -2   55.69    8.00
  -8   5   2   64.29    5.90
   7  -5  -2   75.49    7.50
   7  -5  -2   96.49    6.60
  -7   5   2   84.49    6.50
   6  -5  -2   49.60    4.60
   6  -5  -2   70.59    7.80
  -6   5   2   57.29    5.60
   5  -5  -2   30.00    5.20
   5  -5  -2   33.30    3.30
   5  -5  -2   29.10    3.40
  -5   5   2   24.70    3.40
  -5   5   2   30.30    3.60
   4  -5  -2  623.84   30.60
   4  -5  -2  625.14   32.40
  -4   5   2  624.04   30.90
   3  -5  -2   62.89    6.30
   3  -5  -2   92.59    5.70
  -3   5   2   86.89    5.60
  -3   5   2   81.79    5.10
   2  -5  -2   92.09    7.00
   2  -5  -2   96.69    6.50
   2  -5  -2  103.39    6.20
  -2   5   2   91.89    6.70
  -2   5   2   95.99    5.90
  -2   5   2  103.29    6.30
   1  -5  -2   55.59    5.10
   1  -5  -2   63.99    5.00
   1  -5  -2   61.79    4.40
  -1   5   2   58.69    5.20
  -1   5   2   56.89    4.20
  -1   5   2   63.99    4.70
   0  -5  -2  335.17   17.70
   0  -5  -2  342.47   18.00
   0  -5  -2  326.27   17.00
   0   5   2  343.87   17.30
   0   5   2  326.77   17.00
   0   5   2  337.27   18.00
   0   5   2  331.37   17.70
  -1  -5  -2   13.70    2.80
   1   5   2   13.50    3.00
   1   5   2   10.20    2.40
   1   5   2    9.60    2.50
   1   5   2    8.50    2.00
  -4  -5  -2  307.97   16.30
  -4  -5  -2  274.77   17.10
   4   5   2  271.97   16.50
   4   5   2  291.37   17.50
   4   5   2  345.87   16.70
  -5  -5  -2  642.44   35.10
  -5  -5  -2  658.73   34.20
   5   5   2  754.12   34.50
   5   5   2  650.23   35.30
  -6  -5  -2   83.39    8.30
  -6  -5  -2  109.49    8.40
   6   5   2  111.29    9.50
   6   5   2  120.89    8.00
  -7  -5  -2   36.90    5.90
  -7  -5  -2   46.20    6.20
   7   5   2   35.50    6.40
   7   5   2   32.90    4.90
  -8  -5  -2  209.28   13.70
  -8  -5  -2  213.58   13.90
   8   5   2  210.58   14.70
  -9  -5  -2  112.49    9.90
   9   5   2  105.49   11.60
 -10  -5  -2    7.10    4.80
 -10  -5  -2   -3.10    3.90
  10   5   2   -2.90    5.20
 -11  -5  -2    5.30    4.40
 -11  -5  -2   -2.90    4.50
  11   5   2    6.40    5.30
 -12  -5  -2    3.70    4.90
 -12  -5  -2   -0.20    4.00
  12   5   2   -4.90    5.60
 -13  -5  -2    7.50    5.60
  13   5   2    0.40    5.80
 -14  -5  -2    2.80    5.20
  14   5   2    6.00    6.10
 -15  -5  -2    1.50    5.70
  17  -6  -2    2.20    5.30
 -17   6   2   -5.70    5.40
  16  -6  -2    6.50    5.70
 -16   6   2    7.60    5.60
  15  -6  -2    0.90    5.20
 -15   6   2    9.70    5.50
  14  -6  -2   26.40    7.10
 -14   6   2   21.40    6.00
  13  -6  -2   -0.60    4.40
 -13   6   2    1.50    4.60
  12  -6  -2    7.50    5.30
 -12   6   2   15.10    5.10
  11  -6  -2  171.98   13.80
 -11   6   2  184.48   12.70
  10  -6  -2    0.00    3.90
 -10   6   2   -2.70    3.30
   9  -6  -2   12.00    5.10
  -9   6   2   22.70    4.50
   8  -6  -2   32.00    6.30
  -8   6   2   32.30    4.70
   7  -6  -2  278.67   16.90
   7  -6  -2  265.27   15.00
  -7   6   2  270.57   15.30
   6  -6  -2    7.00    2.20
   6  -6  -2    0.80    2.70
  -6   6   2    2.40    2.00
  -6   6   2    3.00    2.10
   5  -6  -2  128.39    9.60
   5  -6  -2  135.59    8.00
  -5   6   2  128.19    8.30
  -5   6   2  132.49    8.30
   4  -6  -2  178.78   11.60
   4  -6  -2  175.58   10.10
  -4   6   2  179.58   10.10
  -4   6   2  176.38   10.30
  -4   6   2  178.88   10.20
   3  -6  -2   23.90    3.70
   3  -6  -2   30.90    5.30
   3  -6  -2   28.00    3.40
  -3   6   2   36.90    4.30
  -3   6   2   30.40    3.80
   2  -6  -2   73.39    6.20
   2  -6  -2   84.29    5.90
   2  -6  -2   88.49    7.00
  -2   6   2   85.39    6.10
  -2   6   2   87.19    6.50
   1  -6  -2   90.79    6.00
   1  -6  -2   88.99    6.80
   1  -6  -2  101.59    6.90
  -1   6   2   86.69    6.30
  -1   6   2   77.89    5.70
  -1   6   2   89.69    6.80
   0  -6  -2  375.56   19.40
   0  -6  -2  375.96   18.60
   0  -6  -2  380.06   19.70
   0   6   2  342.37   18.80
   0   6   2  355.26   19.40
   0   6   2  343.57   18.50
   0   6   2  370.96   19.70
  -1  -6  -2  393.76   21.80
  -1  -6  -2  396.46   21.10
   1   6   2  404.76   21.00
   1   6   2  412.06   22.00
   1   6   2  415.56   21.50
   1   6   2  404.16   20.60
  -2  -6  -2  138.59    9.30
   2   6   2  118.59    8.30
   2   6   2  132.39    8.80
   2   6   2  137.39    9.50
   2   6   2  121.69    7.80
  -3  -6  -2    0.40    2.40
   3   6   2   -1.90    1.90
   3   6   2    2.50    2.80
   3   6   2    0.00    2.60
   3   6   2   -4.00    2.50
  -4  -6  -2 1185.58   55.29
   4   6   2 1101.89   55.19
   4   6   2 1064.29   54.09
   4   6   2 1039.10   53.99
  -5  -6  -2   11.70    3.90
   5   6   2   29.30    5.80
   5   6   2   24.00    4.90
   5   6   2    9.80    3.30
  -6  -6  -2  212.58   13.90
  -6  -6  -2  208.58   13.00
   6   6   2  203.48   14.30
  -7  -6  -2   23.20    5.00
  -7  -6  -2   29.10    5.80
   7   6   2   25.20    6.20
  -8  -6  -2   45.00    7.30
  -8  -6  -2   39.10    6.50
   8   6   2   41.80    7.70
  -9  -6  -2    8.80    4.60
  -9  -6  -2    8.70    5.10
   9   6   2   25.30    6.90
 -10  -6  -2    2.00    4.60
 -10  -6  -2    2.10    2.70
  10   6   2    5.40    5.20
 -11  -6  -2   -0.20    4.50
 -11  -6  -2    1.10    4.60
  11   6   2   -6.30    4.90
 -12  -6  -2    0.00    5.40
 -12  -6  -2    6.20    5.00
  12   6   2    8.10    6.60
 -13  -6  -2   15.70    6.40
  13   6   2   16.70    7.40
 -14  -6  -2    0.50    6.00
  14   6   2    7.30    6.60
 -15  -6  -2   -4.80    6.10
  17  -7  -2    0.60    5.70
 -17   7   2   10.40    6.40
  16  -7  -2    4.90    5.90
 -16   7   2   20.50    6.50
  15  -7  -2    8.60    5.40
 -15   7   2   11.80    5.70
  14  -7  -2    6.80    5.60
 -14   7   2    5.70    5.00
  13  -7  -2   -6.10    3.90
 -13   7   2    1.40    4.60
  12  -7  -2   61.39    9.30
 -12   7   2   50.59    7.50
  11  -7  -2  128.99   14.10
 -11   7   2  116.99   10.30
  10  -7  -2   38.40    7.80
 -10   7   2   35.60    6.00
  -9   7   2   49.70    6.10
   8  -7  -2   15.10    4.80
   8  -7  -2   14.30    3.00
  -8   7   2   14.40    4.00
   7  -7  -2   98.09   10.50
   7  -7  -2   71.29    5.80
  -7   7   2   82.99    7.60
  -7   7   2   63.09    6.30
   6  -7  -2   71.39    8.40
   6  -7  -2   46.40    4.90
  -6   7   2   54.59    5.90
  -6   7   2   61.89    6.00
   5  -7  -2  290.87   15.90
   5  -7  -2  287.47   17.60
   5  -7  -2  306.67   16.20
  -5   7   2  309.87   16.20
  -5   7   2  286.47   16.30
   4  -7  -2 1276.17   60.09
   4  -7  -2 1199.78   59.49
   4  -7  -2 1197.58   61.19
  -4   7   2 1264.57   59.79
  -4   7   2 1250.27   59.69
  -4   7   2 1165.58   59.69
   3  -7  -2  295.47   16.50
   3  -7  -2  295.07   15.80
   3  -7  -2  302.67   17.40
  -3   7   2  280.37   16.00
  -3   7   2  306.67   16.30
   2  -7  -2   10.10    3.30
   2  -7  -2    2.80    2.30
   2  -7  -2    3.20    2.20
  -2   7   2    9.10    3.00
  -2   7   2    4.30    2.80
   1  -7  -2   93.39    7.80
   1  -7  -2  104.49    6.80
   1  -7  -2   95.69    7.50
  -1   7   2  100.09    7.90
  -1   7   2  105.49    7.30
   0  -7  -2  179.98   11.00
   0  -7  -2  188.28   11.20
   0  -7  -2  176.38    9.90
   0   7   2  165.28   10.40
   0   7   2  178.58   11.40
   0   7   2  152.48   10.40
  -1  -7  -2   12.00    3.40
  -1  -7  -2   14.30    3.20
  -2  -7  -2   91.49    7.50
   2   7   2   84.39    7.30
   2   7   2   84.79    6.30
   2   7   2   93.79    8.10
   2   7   2   87.29    6.90
  -3  -7  -2    8.30    3.40
   3   7   2   13.60    4.30
   3   7   2    9.20    2.50
   3   7   2    9.00    3.30
   3   7   2    8.40    3.50
  -4  -7  -2   19.30    4.60
   4   7   2   25.00    5.50
   4   7   2    0.60    4.30
   4   7   2   15.20    3.20
   4   7   2   18.50    4.50
  -5  -7  -2    4.10    3.10
   5   7   2    9.40    4.10
   5   7   2   13.40    4.60
  -6  -7  -2    4.30    3.90
   6   7   2   20.50    5.30
   6   7   2    8.50    4.70
  -7  -7  -2    1.00    3.70
   7   7   2    0.10    4.40
   7   7   2   -1.80    3.70
  -8  -7  -2   23.00    5.60
  -8  -7  -2    7.70    4.50
   8   7   2   13.40    5.40
   8   7   2    7.20    5.30
  -9  -7  -2   99.89   11.20
  -9  -7  -2  107.99   10.80
   9   7   2   96.49   11.50
 -10  -7  -2    3.30    4.20
 -10  -7  -2   14.30    5.40
  10   7   2   11.60    6.20
 -11  -7  -2   -4.90    4.40
 -11  -7  -2   -2.20    4.30
  11   7   2    4.20    6.10
 -12  -7  -2    2.60    4.30
 -12  -7  -2    2.50    4.90
  12   7   2   -6.60    5.70
 -13  -7  -2    6.60    5.70
 -13  -7  -2    3.80    5.60
  13   7   2  -15.30    5.80
 -14  -7  -2   -0.70    6.00
  14   7   2    8.60    7.30
  17  -8  -2   31.10    8.40
 -17   8   2   54.39    9.30
  16  -8  -2    4.70    5.70
 -16   8   2    3.40    5.20
  15  -8  -2    7.20    6.00
 -15   8   2   24.10    6.60
  14  -8  -2   25.60    7.40
 -14   8   2   50.29    8.30
  13  -8  -2    3.50    4.80
 -13   8   2    0.40    4.80
  12  -8  -2    1.40    4.80
 -12   8   2    3.30    4.80
  11  -8  -2   -0.20    2.70
  11  -8  -2    3.10    4.50
 -11   8   2    1.60    4.10
  10  -8  -2  134.59   14.00
  10  -8  -2   94.69    7.50
 -10   8   2  103.09    9.00
   9  -8  -2    9.30    3.20
   9  -8  -2   14.30    5.00
  -9   8   2   18.50    4.70
   8  -8  -2   31.30    4.30
   8  -8  -2   41.30    7.30
  -8   8   2   28.80    5.40
   7  -8  -2   57.39    8.50
   7  -8  -2   49.00    5.40
   7  -8  -2   44.20    5.20
  -7   8   2   49.40    5.80
  -7   8   2   46.20    5.70
   6  -8  -2  350.26   18.70
   6  -8  -2  331.77   20.60
   6  -8  -2  367.76   18.80
  -6   8   2  343.97   19.00
  -6   8   2  343.27   19.00
   5  -8  -2   10.40    3.10
   5  -8  -2    1.10    3.30
   5  -8  -2    9.60    3.10
  -5   8   2    3.60    2.30
  -5   8   2    8.20    2.70
  -5   8   2    4.20    3.00
   4  -8  -2  231.18   15.90
   4  -8  -2  257.27   14.40
   4  -8  -2  259.17   14.80
  -4   8   2  263.97   14.60
  -4   8   2  261.97   14.70
  -4   8   2  261.37   14.60
   2  -8  -2    2.80    2.80
   2  -8  -2    3.70    2.30
   2  -8  -2    6.20    2.60
  -2   8   2    5.20    2.80
  -2   8   2    8.40    3.20
   1  -8  -2    7.40    3.70
   1  -8  -2   10.60    3.30
   1  -8  -2    2.80    2.30
  -1   8   2    6.70    3.20
  -1   8   2    3.50    3.10
   0  -8  -2  115.69    7.20
   0  -8  -2  100.09    8.30
   0  -8  -2   98.19    8.40
   0   8   2  125.69    9.10
   0   8   2  104.49    8.00
  -1  -8  -2    6.60    3.40
  -1  -8  -2    9.50    3.50
   1   8   2   13.10    3.70
   1   8   2    7.10    3.10
   1   8   2   11.10    4.00
  -2  -8  -2    0.80    2.40
   2   8   2    3.00    3.30
   2   8   2    4.90    3.10
   2   8   2    2.70    3.90
   2   8   2    0.50    2.20
  -3  -8  -2    0.40    2.80
   3   8   2   -2.00    3.50
   3   8   2    0.60    2.30
   3   8   2   -2.70    2.60
  -4  -8  -2    2.90    3.60
   4   8   2    6.20    4.40
   4   8   2    5.50    4.20
  -5  -8  -2    6.30    3.80
   5   8   2    6.50    4.00
   5   8   2    4.20    4.00
  -6  -8  -2    1.90    3.80
   6   8   2    4.70    4.90
   6   8   2    6.20    4.70
  -7  -8  -2  222.48   15.60
   7   8   2  233.08   15.40
   7   8   2  199.38   16.00
  -8  -8  -2   38.00    7.50
   8   8   2   49.80    8.20
   8   8   2   60.59    9.30
  -9  -8  -2   12.30    5.10
   9   8   2   10.40    5.90
   9   8   2   31.20    7.50
 -10  -8  -2   -3.90    4.30
  10   8   2    6.00    5.90
  10   8   2   -5.80    4.10
 -11  -8  -2   26.90    6.50
 -11  -8  -2   35.80    7.60
  11   8   2   31.40    8.20
  11   8   2   32.90    8.70
 -12  -8  -2    4.70    5.10
 -12  -8  -2    5.80    5.40
  12   8   2    1.00    5.80
  12   8   2    8.70    7.10
 -13  -8  -2    2.30    4.50
 -13  -8  -2    9.10    5.80
  13   8   2   10.30    7.80
  13   8   2    4.20    6.30
  17  -9  -2    6.10    6.30
 -17   9   2   20.40    6.90
  16  -9  -2   58.89   11.30
 -16   9   2   45.40    8.60
  15  -9  -2   17.00    7.20
 -15   9   2   33.30    7.30
  14  -9  -2    6.70    6.00
 -14   9   2   -0.60    5.00
  13  -9  -2   -3.50    4.50
 -13   9   2    2.60    5.00
  12  -9  -2    8.30    5.10
 -12   9   2   12.20    5.20
  11  -9  -2   31.10    7.70
 -11   9   2   40.40    6.70
  10  -9  -2   73.99   10.40
  10  -9  -2   94.69   11.60
 -10   9   2  106.19    9.30
   9  -9  -2    2.60    4.50
   9  -9  -2    2.10    3.10
  -9   9   2    5.50    4.10
   8  -9  -2   60.19    6.30
   8  -9  -2   65.89    9.60
  -8   9   2   43.60    6.30
  -8   9   2   49.90    6.40
   7  -9  -2   80.89    6.60
   7  -9  -2   78.99    7.10
   7  -9  -2   98.29   11.50
  -7   9   2   88.59    7.80
  -7   9   2   75.59    7.30
   6  -9  -2   18.80    3.90
   6  -9  -2   17.20    5.60
   6  -9  -2    9.20    3.00
  -6   9   2    7.00    3.60
  -6   9   2   17.00    4.30
   5  -9  -2   51.69    5.80
   5  -9  -2   77.99    9.60
   5  -9  -2   49.30    6.00
  -5   9   2   58.69    6.20
  -5   9   2   53.19    6.20
  -5   9   2   57.19    6.50
   4  -9  -2  181.08   13.00
   4  -9  -2  173.68   11.00
   4  -9  -2  177.78   11.30
  -4   9   2  177.48   11.40
  -4   9   2  184.48   11.40
  -4   9   2  176.58   11.40
   3  -9  -2    7.20    3.00
   3  -9  -2    1.60    4.10
   3  -9  -2    9.60    3.20
  -3   9   2    1.20    2.90
  -3   9   2    5.70    3.50
   2  -9  -2   -0.70    1.80
   2  -9  -2   13.80    3.90
   2  -9  -2    5.40    2.70
  -2   9   2   -0.90    3.30
  -2   9   2    1.30    2.80
   1  -9  -2   73.39    8.30
   1  -9  -2   51.59    5.40
   1  -9  -2   60.79    7.80
  -1   9   2   73.99    7.70
  -1   9   2   66.89    7.10
   0  -9  -2    5.60    3.00
   0  -9  -2    5.90    3.50
   0  -9  -2    3.20    2.40
   0   9   2    9.30    4.20
   0   9   2   11.70    3.60
  -1  -9  -2   41.80    6.70
  -1  -9  -2   48.70    6.60
   1   9   2   48.80    6.10
   1   9   2   48.30    7.30
  -2  -9  -2   72.39    8.60
   2   9   2   60.49    8.30
   2   9   2   62.19    7.40
  -3  -9  -2   12.90    3.80
   3   9   2   23.00    5.40
   3   9   2   24.80    5.00
  -4  -9  -2   12.60    4.70
   4   9   2   -2.80    3.30
   4   9   2    8.60    5.40
  -5  -9  -2    5.30    4.10
   5   9   2    5.60    4.60
   5   9   2   -0.40    4.50
  -6  -9  -2  101.29   11.40
   6   9   2  108.69   10.20
   6   9   2   97.19   11.70
  -7  -9  -2  219.28   16.10
   7   9   2  228.98   16.00
   7   9   2  236.78   17.10
  -8  -9  -2    0.40    3.80
   8   9   2   -1.90    4.70
   8   9   2    6.40    5.50
  -9  -9  -2    3.30    5.10
   9   9   2   12.20    6.50
   9   9   2    5.30    5.40
 -10  -9  -2    6.20    5.30
  10   9   2    1.40    6.30
  10   9   2   -2.90    4.80
 -11  -9  -2    2.40    5.40
  11   9   2    3.10    6.60
  11   9   2    2.80    5.80
 -12  -9  -2    1.90    5.60
  12   9   2   -0.60    6.40
  12   9   2   -2.50    6.70
 -13  -9  -2    0.60    5.90
  13   9   2    4.10    7.70
  13   9   2   -1.20    5.80
  16 -10  -2    6.10    6.80
 -16  10   2    3.80    6.10
  15 -10  -2   11.30    6.80
 -15  10   2   -0.30    5.10
  14 -10  -2    3.90    5.40
 -14  10   2    0.30    5.60
  13 -10  -2   13.20    7.10
 -13  10   2    5.50    5.20
  12 -10  -2   -0.80    4.80
 -12  10   2   25.30    5.90
  11 -10  -2   -2.80    4.90
 -11  10   2    0.90    4.30
  10 -10  -2   27.70    7.60
 -10  10   2   29.70    6.40
   9 -10  -2   90.29   11.80
  -9  10   2   92.99   10.10
   8 -10  -2    0.90    4.40
   8 -10  -2   -3.80    3.00
  -8  10   2   -6.50    2.80
  -8  10   2    2.60    3.50
   7 -10  -2   38.00    8.10
   7 -10  -2   28.80    5.10
  -7  10   2   43.40    6.40
  -7  10   2   26.00    5.30
   6 -10  -2  108.59    8.30
   6 -10  -2  124.09    8.90
   6 -10  -2  113.09   10.80
  -6  10   2  120.99    9.40
  -6  10   2  109.79    9.00
   5 -10  -2   74.09    7.00
   5 -10  -2   62.29    7.10
   5 -10  -2   69.49    9.80
  -5  10   2   81.59    7.20
  -5  10   2   64.29    7.50
  -5  10   2   56.59    6.90
   4 -10  -2   15.80    4.10
   4 -10  -2    7.00    3.40
   4 -10  -2    8.00    4.90
  -4  10   2   18.50    4.60
  -4  10   2    6.80    3.20
  -4  10   2   11.70    4.50
   3 -10  -2  109.99   10.30
   3 -10  -2  105.99    8.90
   3 -10  -2  116.49    8.40
  -3  10   2  130.29    9.20
  -3  10   2  105.59    9.10
   2 -10  -2   24.30    4.30
   2 -10  -2   21.90    4.70
  -2  10   2   28.30    5.40
  -2  10   2   33.80    5.70
   1 -10  -2   51.49    5.70
   1 -10  -2   55.49    7.70
   1 -10  -2   64.09    8.10
  -1  10   2   51.69    7.40
  -1  10   2   57.39    7.20
   0 -10  -2  292.37   18.10
   0 -10  -2  306.97   18.40
   0  10   2  307.67   17.60
   0  10   2  285.87   18.50
  -1 -10  -2   -1.80    3.30
  -1 -10  -2    4.70    3.50
   1  10   2   -0.80    3.80
   1  10   2    3.90    4.60
  -2 -10  -2    2.60    3.50
   2  10   2   -1.20    4.00
   2  10   2    3.10    3.80
  -3 -10  -2    8.20    3.80
   3  10   2   -0.30    3.90
   3  10   2   18.00    5.30
  -4 -10  -2   12.60    4.90
   4  10   2    5.10    4.30
   4  10   2   16.20    5.80
  -5 -10  -2   -1.50    3.60
   5  10   2   15.40    5.40
   5  10   2    3.20    4.20
  -6 -10  -2   34.60    7.20
   6  10   2   33.80    7.40
   6  10   2   37.60    6.90
  -7 -10  -2   11.80    5.10
   7  10   2   17.80    5.90
   7  10   2   26.10    7.50
  -8 -10  -2   11.10    5.70
   8  10   2    8.70    5.40
   8  10   2    7.20    6.40
  -9 -10  -2    0.90    4.90
   9  10   2    1.40    5.50
   9  10   2    7.10    7.10
 -10 -10  -2    1.20    5.80
  10  10   2    1.50    7.10
  10  10   2   -2.20    5.60
 -11 -10  -2    9.50    6.50
  11  10   2   16.80    8.00
  11  10   2    0.30    6.00
 -12 -10  -2   19.30    8.70
  12  10   2    9.10    7.30
  12  10   2    9.50    7.90
  16 -11  -2    1.90    6.40
 -16  11   2    3.30    6.20
  15 -11  -2   -0.10    5.70
 -15  11   2    4.50    6.70
  14 -11  -2    4.30    5.80
 -14  11   2    4.10    5.90
  13 -11  -2    7.90    5.70
 -13  11   2    1.00    4.90
  12 -11  -2   -1.40    5.10
 -12  11   2    5.40    5.00
  11 -11  -2    5.60    5.80
 -11  11   2    4.50    4.60
  10 -11  -2   -0.80    4.70
 -10  11   2    1.30    4.30
   9 -11  -2  131.19   14.90
  -9  11   2  113.29   10.40
  -9  11   2  128.59   10.20
   8 -11  -2   58.09    9.80
  -8  11   2   64.49    7.70
  -8  11   2   53.39    7.60
   7 -11  -2  131.99   14.30
   7 -11  -2  115.19    9.20
  -7  11   2  103.19    9.90
  -7  11   2  116.39    9.70
   6 -11  -2   90.59    8.00
   6 -11  -2  131.99   14.10
   6 -11  -2  102.49    8.70
  -6  11   2  112.99    9.50
  -6  11   2  103.29    8.80
   5 -11  -2    7.90    3.50
   5 -11  -2   12.10    5.40
   5 -11  -2    6.60    3.00
  -5  11   2    6.20    3.40
  -5  11   2   12.60    4.20
   4 -11  -2  174.78   13.40
   4 -11  -2  156.58   11.20
   4 -11  -2  167.48   11.10
  -4  11   2  152.58   11.40
  -4  11   2  162.88   11.50
   3 -11  -2   12.30    4.10
   3 -11  -2   15.70    6.10
   3 -11  -2    8.00    3.50
  -3  11   2   11.60    4.60
  -3  11   2    8.00    4.30
   2 -11  -2    0.20    3.10
   2 -11  -2    0.50    2.90
  -2  11   2    3.70    4.00
  -2  11   2   -0.60    4.00
   1 -11  -2   27.00    6.00
   1 -11  -2   28.40    6.40
  -1  11   2   29.00    5.90
  -1  11   2   19.10    6.00
   0 -11  -2    5.60    4.70
   0 -11  -2    5.20    3.80
   0  11   2    8.70    4.50
   0  11   2   12.70    5.60
  -1 -11  -2    7.90    4.20
   1  11   2   11.10    5.30
   1  11   2    7.90    4.20
  -2 -11  -2    5.00    4.00
   2  11   2    5.60    5.40
   2  11   2    1.50    3.70
  -3 -11  -2    0.80    4.00
   3  11   2    8.80    5.70
   3  11   2   -1.50    3.80
  -4 -11  -2   -0.20    3.50
   4  11   2    2.40    4.60
   4  11   2    7.30    5.50
  -5 -11  -2    1.80    4.00
   5  11   2    8.50    5.20
   5  11   2   -0.10    4.50
  -6 -11  -2    4.60    4.20
   6  11   2    6.30    5.50
   6  11   2    0.70    5.30
  -7 -11  -2   13.40    5.60
   7  11   2    9.40    6.70
   7  11   2    9.50    5.90
  -8 -11  -2    9.60    5.70
   8  11   2   10.40    6.40
   8  11   2    2.80    6.40
  -9 -11  -2   15.60    6.40
   9  11   2   21.60    7.10
   9  11   2   14.20    7.50
 -10 -11  -2    4.60    5.60
  10  11   2   -1.40    5.80
  10  11   2    2.60    7.30
 -11 -11  -2    7.20    6.10
  11  11   2    3.60    6.40
  11  11   2   16.90    9.60
  15 -12  -2    4.90    6.30
 -15  12   2    1.80    6.70
  14 -12  -2   -0.20    5.10
 -14  12   2    2.10    5.50
  13 -12  -2    7.60    5.90
 -13  12   2   18.00    6.50
  12 -12  -2    5.70    5.10
 -12  12   2    7.50    5.00
  11 -12  -2   -2.70    4.90
 -11  12   2    7.50    5.20
  10 -12  -2   11.20    5.90
 -10  12   2   -2.50    4.10
   9 -12  -2    5.40    5.80
  -9  12   2   -0.20    3.70
   8 -12  -2  148.59   16.40
  -8  12   2  143.49   11.30
  -8  12   2  116.79   10.70
   7 -12  -2   60.79    7.20
   7 -12  -2   58.99    9.90
  -7  12   2   60.39    8.00
  -7  12   2   69.19    8.90
   6 -12  -2   15.20    6.10
   6 -12  -2    6.70    3.70
   6 -12  -2    9.80    3.60
  -6  12   2   -0.20    4.50
  -6  12   2   10.50    4.20
   5 -12  -2    7.80    3.90
   5 -12  -2   11.50    6.00
   5 -12  -2   12.30    4.50
  -5  12   2   18.80    5.40
  -5  12   2    7.40    4.00
   4 -12  -2   22.30    7.00
   4 -12  -2   18.40    4.90
   4 -12  -2   19.50    4.60
  -4  12   2   24.30    6.10
  -4  12   2   31.40    6.00
   3 -12  -2   14.80    4.60
   3 -12  -2   10.90    5.80
  -3  12   2   19.60    5.60
  -3  12   2   14.30    5.30
   2 -12  -2   14.10    5.60
   2 -12  -2   10.80    4.80
  -2  12   2   17.80    5.30
  -2  12   2   11.60    5.30
   1 -12  -2   -4.90    3.30
   1 -12  -2   -1.40    5.20
  -1  12   2   -0.60    4.90
  -1  12   2   -1.70    3.90
   0 -12  -2   53.29    8.40
   0 -12  -2   45.30    7.80
   0  12   2   28.20    6.30
   0  12   2   35.40    7.20
  -1 -12  -2    0.00    4.00
   1  12   2    7.20    5.50
   1  12   2   -0.70    4.00
  -2 -12  -2   31.80    6.90
   2  12   2   49.10    7.40
   2  12   2   42.50    8.90
  -3 -12  -2    3.50    3.60
   3  12   2   -0.50    3.90
   3  12   2    6.90    5.60
  -4 -12  -2    9.70    5.00
   4  12   2   21.50    7.70
   4  12   2   16.60    5.80
  -5 -12  -2   25.20    6.80
   5  12   2   23.00    7.70
   5  12   2   26.90    6.90
  -6 -12  -2   73.29   11.00
   6  12   2  116.99   12.20
   6  12   2  104.19   13.40
  -7 -12  -2   16.70    5.60
   7  12   2   25.10    7.30
   7  12   2   25.60    8.40
  -8 -12  -2   11.40    5.80
   8  12   2    6.80    5.90
   8  12   2    2.00    7.20
  -9 -12  -2   -1.10    5.20
   9  12   2   -6.40    6.80
   9  12   2   10.90    6.40
 -10 -12  -2   -1.70    6.30
  10  12   2    6.20    7.90
  10  12   2    5.10    6.30
  14 -13  -2    8.10    7.30
 -14  13   2    3.40    6.10
  13 -13  -2   22.40    7.70
 -13  13   2   11.00    6.10
  12 -13  -2   -1.20    5.70
 -12  13   2    5.10    5.10
  11 -13  -2   23.70    8.20
 -11  13   2   39.50    7.70
  10 -13  -2    0.80    5.30
 -10  13   2    4.80    5.30
   9 -13  -2    2.10    5.50
  -9  13   2   -5.30    4.20
   8 -13  -2   10.60    6.50
  -8  13   2   10.40    4.60
   7 -13  -2   29.10    8.20
  -7  13   2   43.90    7.30
   6 -13  -2   87.29    8.90
   6 -13  -2  115.29   14.20
  -6  13   2  103.19   11.00
   5 -13  -2   -0.70    5.00
   5 -13  -2   -1.40    3.10
  -5  13   2   -0.40    4.40
   4 -13  -2   30.20    8.00
   4 -13  -2   24.90    5.70
  -4  13   2   10.40    5.10
   3 -13  -2   22.90    5.20
   3 -13  -2   25.00    7.20
  -3  13   2   17.80    6.00
  -3  13   2   14.90    5.60
   2 -13  -2   15.20    6.70
   2 -13  -2    8.10    4.50
  -2  13   2   11.00    5.20
  -2  13   2   13.30    5.10
   1 -13  -2   14.40    5.30
   1 -13  -2   40.20    8.40
  -1  13   2   42.90    8.00
  -1  13   2   34.80    7.00
   0 -13  -2   56.29    8.50
   0  13   2   45.40    7.90
   0  13   2   41.10    8.20
  -1 -13  -2    2.90    4.70
   1  13   2   -3.70    5.50
   1  13   2    3.80    4.80
  -2 -13  -2   -3.10    4.10
   2  13   2   -0.10    6.50
   2  13   2   -1.70    4.10
  -3 -13  -2    1.70    4.50
   3  13   2   -2.20    4.40
   3  13   2   15.30    7.30
  -4 -13  -2    0.10    4.00
   4  13   2    8.80    7.00
   4  13   2    6.40    5.10
  -5 -13  -2    3.50    5.40
   5  13   2   11.40    5.50
   5  13   2   18.00    8.10
  -6 -13  -2   13.70    6.00
   6  13   2    9.70    7.20
   6  13   2   19.60    6.70
  -7 -13  -2   18.90    6.60
   7  13   2   41.20    9.90
   7  13   2   32.60    8.00
  -8 -13  -2    5.80    5.80
   8  13   2    0.90    7.70
   8  13   2    8.90    6.50
  -9 -13  -2    6.50    6.70
   9  13   2    2.20    8.10
   9  13   2   18.10    7.80
  14 -14  -2    9.50    7.50
 -14  14   2   10.90    6.20
  13 -14  -2   10.70    7.30
 -13  14   2    4.00    5.90
  12 -14  -2   -2.60    5.60
 -12  14   2   18.10    6.60
  11 -14  -2    6.90    6.60
 -11  14   2    6.40    6.00
  10 -14  -2    1.10    5.50
 -10  14   2    0.20    5.00
   9 -14  -2    5.20    5.90
  -9  14   2    7.70    5.60
   8 -14  -2    0.30    5.60
  -8  14   2   11.40    5.50
   7 -14  -2    7.30    6.60
  -7  14   2    5.40    4.90
   6 -14  -2    0.00    5.70
  -6  14   2   -4.30    5.00
   5 -14  -2   72.29    9.30
   5 -14  -2   94.89   13.40
  -5  14   2   73.89    9.40
   4 -14  -2    2.30    3.80
   4 -14  -2    5.60    6.20
  -4  14   2   -3.70    4.10
   3 -14  -2   -3.20    3.60
   3 -14  -2    7.40    6.50
  -3  14   2    3.10    4.80
  -3  14   2    0.20    5.50
   2 -14  -2   34.90    8.50
   2 -14  -2   12.40    5.50
  -2  14   2   24.90    7.20
  -2  14   2   26.90    6.40
   1 -14  -2   28.80    7.60
   1 -14  -2   21.00    6.70
  -1  14   2   23.30    6.30
  -1  14   2   25.40    7.10
   0 -14  -2    1.60    4.70
   0  14   2   -8.60    5.20
   0  14   2   -6.20    4.70
  -1 -14  -2   26.30    6.80
   1  14   2   26.20    8.00
   1  14   2   25.60    6.90
  -2 -14  -2   37.50    8.20
   2  14   2   19.80    7.70
   2  14   2   30.40    7.40
  -3 -14  -2    5.60    4.60
   3  14   2    2.20    6.40
   3  14   2   -3.40    5.00
  -4 -14  -2   -0.20    4.90
   4  14   2    9.10    6.00
   4  14   2   -4.90    7.00
  -5 -14  -2   -0.20    4.60
   5  14   2    4.90    5.40
   5  14   2    9.00    7.70
  -6 -14  -2   -0.40    4.50
   6  14   2   -0.60    5.40
   6  14   2    4.40    7.80
  -7 -14  -2    1.70    5.30
   7  14   2    1.70    5.70
   7  14   2   -2.80    7.20
  -8 -14  -2    1.40    5.80
   8  14   2   -2.70    5.70
   8  14   2   12.40    9.00
  13 -15  -2    2.90    6.70
 -13  15   2   13.60    6.90
  12 -15  -2    3.40    6.70
 -12  15   2    8.20    6.40
  11 -15  -2    2.20    6.40
 -11  15   2   -2.90    5.40
  10 -15  -2    9.50    6.50
 -10  15   2   12.00    6.00
   9 -15  -2   24.60    8.70
  -9  15   2   36.50    8.00
   8 -15  -2    3.50    7.00
  -8  15   2   -2.40    4.90
   7 -15  -2   50.89   11.00
  -7  15   2   47.30    8.30
   6 -15  -2   94.59   13.90
  -6  15   2   75.19   10.50
   5 -15  -2   75.09   13.00
  -5  15   2   58.69    8.90
   4 -15  -2   17.20    5.60
   4 -15  -2   16.20    8.40
  -4  15   2   23.80    6.80
   3 -15  -2    6.10    5.50
   3 -15  -2    8.40    5.00
  -3  15   2   14.70    5.80
   2 -15  -2   -0.80    4.50
   2 -15  -2    8.80    6.70
  -2  15   2   -0.60    5.80
  -2  15   2   -5.60    4.20
   1 -15  -2    6.10    5.30
  -1  15   2   15.80    6.80
  -1  15   2    4.90    5.70
   0 -15  -2    4.30    4.90
   0  15   2    8.40    6.80
   0  15   2    3.90    5.30
  -1 -15  -2   -5.30    4.30
   1  15   2   10.90    7.00
   1  15   2   -4.20    4.80
  -2 -15  -2   -0.70    4.40
   2  15   2    5.50    5.70
   2  15   2   -7.10    6.50
  -3 -15  -2   23.60    7.70
   3  15   2   13.30    8.40
   3  15   2   38.50    8.20
  -4 -15  -2    0.10    4.90
   4  15   2    2.20    5.80
   4  15   2    1.90    7.90
  -5 -15  -2    2.50    5.20
   5  15   2    1.00    5.60
   5  15   2    4.10    7.80
  -6 -15  -2   -2.80    4.90
   6  15   2    6.50    8.00
   6  15   2   12.60    7.10
  11 -16  -2   -2.30    7.00
 -11  16   2    6.30    6.20
  10 -16  -2    6.80    7.50
 -10  16   2    8.20    5.60
   9 -16  -2    6.20    6.80
  -9  16   2   -0.80    5.70
   8 -16  -2   -3.30    6.60
  -8  16   2   17.30    6.90
   7 -16  -2   -1.40    7.20
  -7  16   2    5.40    5.30
   6 -16  -2    2.50    6.90
  -6  16   2   -1.10    5.00
   5 -16  -2   -8.90    7.00
  -5  16   2    9.80    6.00
   4 -16  -2    5.20    5.30
   4 -16  -2   20.40   10.10
  -4  16   2   24.40    7.00
   3 -16  -2    0.50    4.80
   3 -16  -2    4.90    5.70
  -3  16   2    0.70    4.80
   2 -16  -2    3.00    6.90
   2 -16  -2   -3.70    5.20
  -2  16   2    2.70    5.30
  -2  16   2   15.10   11.40
   1 -16  -2   -4.80    4.60
  -1  16   2    6.70    5.70
  -1  16   2    4.70    6.90
   0 -16  -2    1.60    5.50
   0  16   2    3.00    5.60
   0  16   2    0.30    6.50
  -1 -16  -2   -7.40    4.30
   1  16   2    4.50    5.90
   1  16   2    1.10    7.00
  -2 -16  -2    0.60    6.10
   2  16   2    4.40    7.90
   2  16   2    0.80    5.40
  -3 -16  -2   -0.10    5.90
   3  16   2   -2.30    7.80
   3  16   2   -1.60    5.30
  -4 -16  -2   -1.10    5.00
   4  16   2   -3.80    5.50
   4  16   2    3.80    8.40
 -10  17   2   22.50    7.30
   9 -17  -2   15.90    9.10
  -9  17   2   -4.50    6.00
   8 -17  -2   13.90    9.20
  -8  17   2    0.30    6.10
   7 -17  -2   10.70    9.00
  -7  17   2   15.50    6.70
   6 -17  -2   12.30    9.50
  -6  17   2    7.30    7.30
   5 -17  -2   15.60    8.80
  -5  17   2    4.10    5.60
   4 -17  -2    7.10    9.30
   4 -17  -2   -2.00    5.50
  -4  17   2   14.80    6.80
   3 -17  -2   18.30    7.50
   3 -17  -2   -2.00    4.90
  -3  17   2    2.10    5.40
   2 -17  -2   13.40    6.30
  -2  17   2    6.80    6.10
   1 -17  -2    5.40    6.00
  -1  17   2    2.80    6.00
  -1  17   2   12.50    8.40
   0 -17  -2   -4.90    5.00
   0  17   2    6.90    6.40
   0  17   2   12.30    8.10
  -1 -17  -2    8.40    6.50
   1  17   2    8.10    6.30
   1  17   2    9.20    7.60
  -2 -17  -2    2.00    5.90
   2  17   2    2.00    7.70
   2  17   2    1.90    6.40
   6 -18  -2   -4.50    8.50
  -6  18   2   -5.60    6.30
   5 -18  -2   -2.50    8.80
  -5  18   2    4.60    6.00
   4 -18  -2   26.00    9.40
  -4  18   2   22.60    8.20
   3 -18  -2    1.10    6.00
  -3  18   2    8.80    6.40
   2 -18  -2   -0.60    5.70
  -2  18   2    1.10    6.30
   1 -18  -2    1.50    6.00
  -1  18   2    5.50    6.00
   1  18  -3   -4.90    5.10
   1  18  -3   11.30    8.10
  -1 -18   3    2.80    5.80
  -1 -18   3    0.30    6.40
   0  18  -3   -3.00    5.90
   0  18  -3    7.40    8.10
   0 -18   3    1.60    5.90
   0 -18   3   -5.90    6.30
  -1  18  -3    7.80    6.20
   1 -18   3    6.00    5.40
  -2  18  -3   18.70    6.90
   2 -18   3   18.10    6.90
  -3  18  -3   -1.80    5.30
  -4  18  -3   -0.60    5.70
  -5  18  -3    3.70    6.30
  -6  18  -3    5.40    5.80
  -7  18  -3   -6.30    5.70
  -8  18  -3   -2.00    5.50
   4  17  -3    4.30    6.00
   4  17  -3   12.60    9.10
  -4 -17   3   22.20    8.50
  -4 -17   3    9.80    7.10
   3  17  -3    1.60    7.60
   3  17  -3    3.40    5.50
  -3 -17   3    6.30    7.00
  -3 -17   3    2.90    5.70
   2  17  -3   -4.00    7.10
   2  17  -3   -1.80    5.30
  -2 -17   3    4.80    6.50
  -2 -17   3    0.10    5.70
   1  17  -3   14.70    6.60
   1  17  -3    7.80    7.70
  -1 -17   3    4.00    6.20
  -1 -17   3   17.60    7.20
   0  17  -3    0.60    7.30
   0  17  -3   10.80    5.60
   0 -17   3    0.90    6.10
   0 -17   3   -1.50    5.50
  -1  17  -3    8.60    6.00
   1 -17   3    6.50    6.50
   1 -17   3    9.70    6.00
  -2  17  -3   -2.90    5.20
   2 -17   3   -0.50    4.50
  -3  17  -3    6.80    5.80
  -4  17  -3   14.40    6.00
  -5  17  -3   -2.20    6.10
  -6  17  -3    1.90    5.60
  -7  17  -3    0.10    5.30
  -8  17  -3   -1.80    6.30
   8 -17   3    2.80    6.60
  -9  17  -3    3.50    5.90
   9 -17   3   14.60    8.00
 -10  17  -3   -5.80    5.20
  10 -17   3    4.80    6.50
   6  16  -3    4.90    5.70
   6  16  -3    1.90    7.60
  -6 -16   3    3.40    6.00
  -6 -16   3    2.00    6.10
   5  16  -3   -5.40    5.50
   5  16  -3  -16.20    6.60
  -5 -16   3    5.30    6.20
  -5 -16   3    3.70    6.50
   4  16  -3    6.30    7.50
   4  16  -3   17.40    7.20
  -4 -16   3   22.80    7.90
  -4 -16   3   19.40    7.90
   3  16  -3   19.30    8.60
   3  16  -3    7.50    5.90
  -3 -16   3   16.60    7.90
  -3 -16   3   24.80    8.00
   2  16  -3    4.50    7.00
   2  16  -3    0.60    5.40
  -2 -16   3   -1.50    4.80
  -2 -16   3    2.70    6.90
   1  16  -3   -2.20    6.40
   1  16  -3    0.20    5.40
  -1 -16   3    2.90    5.50
  -1 -16   3    4.90    6.80
   0  16  -3    2.30    5.20
   0  16  -3   -0.90    6.90
   0 -16   3   -2.90    5.20
   0 -16   3   -0.40    4.40
  -1  16  -3    6.30    5.50
  -1  16  -3    0.30    6.40
   1 -16   3    6.30    6.00
   1 -16   3   -0.50    4.30
  -2  16  -3   17.80    6.10
   2 -16   3    2.80    4.80
  -3  16  -3    9.30    5.20
   3 -16   3    3.50    4.40
  -4  16  -3   -4.90    4.60
  -5  16  -3    5.60    5.60
  -6  16  -3    2.30    5.20
  -7  16  -3   -1.20    5.10
   7 -16   3   -1.20    5.00
  -8  16  -3   15.30    6.90
   8 -16   3   16.00    7.40
  -9  16  -3    2.20    4.70
   9 -16   3    4.00    5.80
 -10  16  -3    2.30    5.50
  10 -16   3    5.90    7.20
 -11  16  -3    6.60    6.00
  11 -16   3    0.70    6.10
 -12  16  -3    8.90    6.00
  12 -16   3    4.50    7.10
   7  15  -3    4.30    6.30
   7  15  -3    2.30    6.70
  -7 -15   3   -1.70    5.20
  -7 -15   3    3.10    6.00
   6  15  -3    1.60    5.80
   6  15  -3    1.90    6.60
  -6 -15   3    3.10    6.00
  -6 -15   3   -4.90    5.00
   5  15  -3    6.50    6.60
   5  15  -3   -7.10    4.60
  -5 -15   3    3.60    6.00
  -5 -15   3   -3.30    4.30
   4  15  -3   24.80    7.00
   4  15  -3   27.30    8.90
  -4 -15   3   17.40    7.00
  -4 -15   3    9.70    6.10
   3  15  -3   33.60    7.40
   3  15  -3   23.70    7.90
  -3 -15   3   39.00    8.50
  -3 -15   3   21.00    7.10
   2  15  -3    4.80    5.20
   2  15  -3    4.10    6.40
  -2 -15   3    1.40    5.40
  -2 -15   3    0.70    4.80
   1  15  -3    1.00    4.80
   1  15  -3   -1.50    5.90
  -1 -15   3    6.80    4.80
  -1 -15   3   -2.40    4.80
   0  15  -3    2.10    5.20
   0  15  -3   -2.30    6.20
   0 -15   3    4.30    6.20
   0 -15   3    5.00    4.90
  -1  15  -3   40.10    7.80
  -1  15  -3   28.80    8.00
   1 -15   3   41.00    7.80
   1 -15   3   52.79    8.80
  -2  15  -3   48.30    8.60
  -2  15  -3   28.70    7.00
   2 -15   3   30.20    6.50
   2 -15   3   39.60    8.20
  -3  15  -3   20.50    6.50
   3 -15   3   39.40    7.20
  -4  15  -3   -0.20    4.30
  -5  15  -3   34.00    7.60
  -6  15  -3   11.30    5.40
   6 -15   3    3.50    5.80
  -7  15  -3   -4.90    4.40
   7 -15   3    3.40    5.10
  -8  15  -3   -1.40    5.00
   8 -15   3    1.30    5.60
  -9  15  -3    4.10    5.00
   9 -15   3   -1.10    4.90
 -10  15  -3    3.10    5.20
  10 -15   3    3.70    6.00
 -11  15  -3    0.60    5.90
  11 -15   3    3.70    6.60
 -12  15  -3    1.90    4.90
  12 -15   3   16.50    8.30
 -13  15  -3    9.30    6.20
  13 -15   3   -1.10    7.10
   8  14  -3   -1.40    5.10
   8  14  -3    5.40    6.10
  -8 -14   3   -5.60    5.10
  -8 -14   3   -0.10    5.30
   7  14  -3    3.40    6.40
   7  14  -3   -4.00    4.90
  -7 -14   3    2.20    5.30
  -7 -14   3    9.60    6.10
   6  14  -3    6.00    5.70
   6  14  -3    4.30    5.60
  -6 -14   3   -1.10    5.30
  -6 -14   3   -0.80    4.40
   5  14  -3    4.30    5.50
   5  14  -3    4.10    6.50
  -5 -14   3   -2.80    4.40
  -5 -14   3   -1.20    4.30
   4  14  -3   13.50    7.00
   4  14  -3   18.70    6.20
  -4 -14   3   13.10    6.20
  -4 -14   3   23.30    7.20
   3  14  -3    6.00    5.50
   3  14  -3    4.40    6.10
  -3 -14   3   11.80    5.60
  -3 -14   3    5.50    5.60
   2  14  -3   20.50    6.20
   2  14  -3   26.00    7.90
  -2 -14   3   15.70    6.00
  -2 -14   3   19.10    5.80
   1  14  -3   72.29   11.10
   1  14  -3   69.49    9.40
  -1 -14   3   56.69    9.70
  -1 -14   3   77.79   10.50
   0  14  -3   11.20    6.50
   0  14  -3   -2.30    4.30
   0 -14   3    2.60    4.00
   0 -14   3    0.90    4.80
  -1  14  -3   11.40    5.20
  -1  14  -3    9.00    6.00
   1 -14   3   11.50    5.00
   1 -14   3    4.70    4.90
  -2  14  -3   16.80    6.50
  -2  14  -3    3.10    4.40
   2 -14   3    4.00    3.80
   2 -14   3   17.80    5.80
  -3  14  -3   14.60    5.50
   3 -14   3   20.90    5.20
   3 -14   3   20.20    5.90
  -4  14  -3   -2.10    3.70
   4 -14   3    2.70    3.40
  -5  14  -3    9.70    5.60
   5 -14   3   -1.70    5.30
  -6  14  -3   13.30    5.30
   6 -14   3   17.20    6.30
  -7  14  -3   10.60    5.40
   7 -14   3   11.80    6.10
  -8  14  -3   21.20    6.00
   8 -14   3   20.10    7.10
  -9  14  -3   10.10    5.10
   9 -14   3   17.70    7.40
 -10  14  -3   -1.40    4.40
  10 -14   3    2.80    6.20
 -11  14  -3   -1.10    5.00
  11 -14   3    3.80    5.80
 -12  14  -3    7.80    5.20
  12 -14   3    9.70    6.70
 -13  14  -3    8.10    5.10
  13 -14   3   -0.80    5.50
 -14  14  -3    2.90    5.70
  14 -14   3    3.30    7.40
  10  13  -3    6.30    6.90
  10  13  -3    4.20    6.00
 -10 -13   3   18.70    7.10
 -10 -13   3   -1.10    5.60
   9  13  -3   11.70    6.30
   9  13  -3    1.40    5.90
  -9 -13   3    5.20    6.40
  -9 -13   3    6.70    5.60
   8  13  -3   -1.00    5.40
   8  13  -3    2.60    5.50
  -8 -13   3   -5.10    5.50
  -8 -13   3    4.90    4.70
   7  13  -3   11.50    6.90
   7  13  -3   10.70    5.60
  -7 -13   3    5.00    5.50
  -7 -13   3   -3.20    5.30
   6  13  -3    8.70    5.70
   6  13  -3   14.10    7.50
  -6 -13   3   12.80    6.30
  -6 -13   3    3.60    3.90
   5  13  -3   40.70    8.50
   5  13  -3   23.70    6.50
  -5 -13   3   25.30    6.90
  -5 -13   3   35.40    8.40
   4  13  -3   37.00    7.10
   4  13  -3   27.50    7.80
  -4 -13   3   26.10    7.10
  -4 -13   3   39.30    8.40
   3  13  -3    7.50    6.70
   3  13  -3    9.80    5.10
  -3 -13   3   15.20    5.50
  -3 -13   3    8.80    4.60
   2  13  -3    4.80    5.80
   2  13  -3   16.90    5.70
  -2 -13   3   25.90    6.50
  -2 -13   3   24.30    6.90
   1  13  -3   35.80    8.00
   1  13  -3   23.80    5.70
  -1 -13   3   37.10    7.50
  -1 -13   3   16.70    5.50
   0  13  -3    0.30    4.80
   0  13  -3   -0.30    4.20
   0 -13   3    1.60    4.20
   0 -13   3    1.40    3.60
  -1  13  -3    0.70    4.80
  -1  13  -3   -0.80    4.40
   1 -13   3    7.20    4.30
   1 -13   3    3.40    3.60
  -2  13  -3   30.00    6.60
  -2  13  -3   13.50    4.90
   2 -13   3   13.90    4.30
   2 -13   3   16.90    5.10
  -3  13  -3    6.30    5.10
  -3  13  -3   15.10    5.80
   3 -13   3   10.00    3.80
   3 -13   3   19.60    5.30
  -4  13  -3   30.20    5.80
   4 -13   3   17.90    4.30
  -5  13  -3   -1.80    4.40
   5 -13   3    0.60    4.00
  -6  13  -3   24.10    6.40
   6 -13   3   23.20    8.00
  -7  13  -3   41.10    7.20
   7 -13   3   43.30    9.20
   7 -13   3   54.09    7.00
  -8  13  -3    0.00    3.80
   8 -13   3   -1.20    7.30
   8 -13   3   -5.40    4.40
  -9  13  -3   28.00    6.70
   9 -13   3   30.60    8.10
 -10  13  -3   11.80    5.40
  10 -13   3   14.30    6.50
 -11  13  -3   -0.60    4.10
  11 -13   3   -0.20    4.90
 -12  13  -3   -1.60    5.00
  12 -13   3    1.20    5.60
 -13  13  -3    0.60    4.60
  13 -13   3    3.70    6.30
 -14  13  -3    5.00    5.80
  14 -13   3    2.70    6.20
 -15  13  -3   -3.40    5.50
  15 -13   3    7.60    7.50
  11  12  -3    6.70    5.80
  11  12  -3   -0.10    6.70
 -11 -12   3    4.60    6.70
 -11 -12   3    6.00    5.60
  10  12  -3   -3.60    5.70
  10  12  -3    6.50    5.50
 -10 -12   3   -3.30    5.10
 -10 -12   3    0.20    4.80
   9  12  -3   11.70    5.60
   9  12  -3    8.40    6.90
  -9 -12   3   17.50    6.80
  -9 -12   3   12.40    6.80
   8  12  -3   12.50    5.50
   8  12  -3   12.60    6.90
  -8 -12   3   11.60    6.00
  -8 -12   3    1.10    4.40
   7  12  -3   -2.70    5.10
   7  12  -3   -1.80    4.50
  -7 -12   3    0.20    4.50
  -7 -12   3    1.30    4.90
   6  12  -3    4.20    4.50
   6  12  -3    3.40    5.40
  -6 -12   3    1.30    4.80
  -6 -12   3   -0.80    3.90
   5  12  -3   45.30    8.80
   5  12  -3   36.50    7.30
  -5 -12   3   46.90    8.50
  -5 -12   3   50.09    9.30
   4  12  -3    1.10    5.80
   4  12  -3    3.40    4.60
  -4 -12   3   -1.00    2.90
  -4 -12   3    8.10    5.30
   3  12  -3   23.90    7.20
   3  12  -3   16.50    5.40
  -3 -12   3   13.60    5.50
  -3 -12   3   19.30    5.30
   2  12  -3   20.20    5.60
   2  12  -3   16.80    6.70
  -2 -12   3   22.90    6.40
  -2 -12   3    9.00    5.10
   1  12  -3   29.40    6.50
   1  12  -3   25.00    5.70
  -1 -12   3   44.00    7.30
  -1 -12   3   20.90    6.50
   0  12  -3    2.90    4.80
   0  12  -3   -2.00    3.50
   0 -12   3   -1.50    3.60
   0 -12   3    3.60    2.90
  -1  12  -3   -8.20    2.80
  -1  12  -3    0.50    4.50
   1 -12   3    3.80    3.70
   1 -12   3    4.30    3.20
  -2  12  -3   -3.00    4.10
  -2  12  -3   -3.70    3.30
   2 -12   3    2.40    3.00
   2 -12   3    3.50    3.50
  -3  12  -3    8.30    4.40
  -3  12  -3   17.20    5.30
   3 -12   3    3.50    3.80
   3 -12   3   13.20    3.90
  -4  12  -3    8.80    4.40
   4 -12   3   16.30    3.90
   4 -12   3    4.40    5.00
   4 -12   3    6.70    3.30
  -5  12  -3   78.09    9.50
   5 -12   3   88.39    8.00
   5 -12   3   81.69   11.30
  -6  12  -3   42.80    6.90
   6 -12   3   37.90    8.20
   6 -12   3   40.60    5.90
  -7  12  -3   75.99    9.50
   7 -12   3   94.19    8.90
   7 -12   3  122.99   14.30
  -8  12  -3    2.60    3.80
   8 -12   3   13.40    6.10
   8 -12   3    8.00    4.10
  -9  12  -3    2.40    4.30
   9 -12   3   -5.50    4.10
 -10  12  -3    7.10    4.90
  10 -12   3    2.50    4.80
 -11  12  -3   18.20    5.80
  11 -12   3   15.40    6.80
 -12  12  -3    4.60    4.30
  12 -12   3    8.40    5.90
 -13  12  -3    7.30    5.30
  13 -12   3   -2.40    5.80
 -14  12  -3   17.10    7.00
  14 -12   3   36.70    9.90
 -15  12  -3    5.30    5.60
  15 -12   3   -1.00    6.60
  12  11  -3   18.00    7.80
  12  11  -3   19.30    8.70
 -12 -11   3   15.10    8.40
 -12 -11   3   28.90    8.00
  11  11  -3   -6.00    5.40
  11  11  -3   17.50    7.70
 -11 -11   3    6.90    6.70
 -11 -11   3    0.60    6.10
  10  11  -3    0.90    5.70
  10  11  -3    5.90    5.90
 -10 -11   3   -0.70    5.40
 -10 -11   3   -2.70    4.20
   9  11  -3    9.80    6.90
   9  11  -3    2.70    5.30
  -9 -11   3    2.30    5.20
  -9 -11   3   -4.10    3.90
   8  11  -3    7.30    6.00
   8  11  -3    6.20    5.20
  -8 -11   3   18.00    6.40
  -8 -11   3    5.00    5.40
   7  11  -3   19.70    5.70
   7  11  -3   11.50    6.00
  -7 -11   3   30.20    7.40
  -7 -11   3   20.20    6.90
   6  11  -3    8.40    4.80
   6  11  -3    7.50    5.80
  -6 -11   3    5.30    4.20
  -6 -11   3    9.80    5.20
   5  11  -3   -1.20    4.00
   5  11  -3    0.10    5.00
  -5 -11   3   -2.40    3.20
  -5 -11   3    1.00    4.40
   4  11  -3    6.30    3.80
   4  11  -3   -6.90    4.70
  -4 -11   3    0.90    3.80
  -4 -11   3    7.20    4.70
   3  11  -3   80.79    8.80
   3  11  -3   66.59    9.00
  -3 -11   3   56.19    8.60
  -3 -11   3   72.19    9.70
   2  11  -3   21.70    5.90
   2  11  -3   29.70    5.80
  -2 -11   3   27.90    5.90
  -2 -11   3   26.20    6.30
   1  11  -3    6.50    4.60
   1  11  -3    6.00    4.00
  -1 -11   3   10.00    4.50
  -1 -11   3    7.20    3.60
   0  11  -3   48.40    7.40
   0  11  -3   33.10    5.90
   0 -11   3   32.70    6.10
   0 -11   3   41.10    7.10
  -1  11  -3    5.80    3.60
  -1  11  -3    8.10    4.40
   1 -11   3    4.00    2.80
   1 -11   3    4.80    3.70
  -2  11  -3   59.49    7.30
  -2  11  -3   61.99    7.90
   2 -11   3   74.19    8.00
   2 -11   3   42.80    6.60
  -3  11  -3    0.50    3.80
  -3  11  -3    0.30    3.30
  -3  11  -3    4.60    3.60
   3 -11   3    5.70    2.80
   3 -11   3   -0.80    2.40
  -4  11  -3   25.70    5.20
  -4  11  -3   35.20    5.90
  -4  11  -3   28.00    5.30
   4 -11   3   25.30    4.60
   4 -11   3   20.50    4.30
   4 -11   3   19.80    4.70
   4 -11   3   21.90    6.10
  -5  11  -3   12.50    4.30
  -5  11  -3   11.80    4.30
   5 -11   3    9.60    3.00
   5 -11   3   10.20    3.90
   5 -11   3   16.00    5.70
  -6  11  -3    0.00    3.10
  -6  11  -3    1.60    3.20
   6 -11   3    3.20    3.30
   6 -11   3   -1.20    4.20
  -7  11  -3    3.60    3.40
   7 -11   3    0.20    3.20
   7 -11   3    1.20    4.80
  -8  11  -3    4.90    4.40
   8 -11   3    9.70    5.30
   8 -11   3    4.90    3.70
  -9  11  -3  140.69   11.40
   9 -11   3  127.59   14.60
 -10  11  -3   27.80    6.20
  10 -11   3   38.50    9.00
 -11  11  -3   27.90    6.70
  11 -11   3   29.40    8.00
 -12  11  -3    4.40    4.80
  12 -11   3    8.00    5.60
 -13  11  -3   12.80    5.50
  13 -11   3    9.30    7.10
 -14  11  -3   -0.10    5.30
  14 -11   3   -1.90    5.40
 -15  11  -3   29.90    7.80
  15 -11   3   13.00    7.00
 -16  11  -3    6.60    5.80
  16 -11   3    7.40    7.30
  12  10  -3   10.80    7.30
  12  10  -3    5.80    5.70
 -12 -10   3    6.80    6.70
 -12 -10   3    6.00    6.70
  11  10  -3   -1.80    4.90
  11  10  -3    6.60    6.60
 -11 -10   3   15.50    7.20
 -11 -10   3    8.20    5.80
  10  10  -3   -1.60    4.70
  10  10  -3    2.70    5.60
 -10 -10   3   -4.90    3.80
 -10 -10   3    4.00    5.20
   9  10  -3    1.60    4.80
   9  10  -3    2.90    5.50
  -9 -10   3    0.80    4.20
  -9 -10   3    2.50    4.60
   8  10  -3    9.30    5.70
   8  10  -3   12.40    7.00
  -8 -10   3    9.70    6.30
  -8 -10   3   11.60    5.30
   7  10  -3   19.60    6.60
   7  10  -3   25.60    6.00
  -7 -10   3   33.30    7.40
  -7 -10   3   21.70    6.60
   6  10  -3   21.80    6.50
   6  10  -3   15.00    5.00
  -6 -10   3   21.20    5.70
  -6 -10   3   20.30    5.60
   5  10  -3   94.19    9.20
   5  10  -3  105.49   11.60
  -5 -10   3   99.09   11.90
  -5 -10   3  112.59   12.30
   4  10  -3   10.10    5.00
   4  10  -3    9.60    4.10
  -4 -10   3    4.20    3.70
  -4 -10   3    4.70    4.30
   3  10  -3   -4.70    4.10
   3  10  -3    6.90    3.70
  -3 -10   3   -1.00    2.90
  -3 -10   3   -0.50    3.50
   2  10  -3   37.80    5.80
   2  10  -3   31.90    6.60
  -2 -10   3   31.90    6.50
  -2 -10   3   27.40    5.80
   1  10  -3    3.30    3.30
   1  10  -3    2.70    3.80
  -1 -10   3    8.30    3.40
  -1 -10   3    4.10    3.70
   0  10  -3   -1.20    3.00
   0  10  -3    0.60    3.60
   0 -10   3    2.70    3.00
   0 -10   3    0.40    3.00
  -1  10  -3   17.20    4.90
  -1  10  -3   21.50    4.60
   1 -10   3   20.50    4.60
   1 -10   3   18.60    3.80
  -2  10  -3  205.78   13.70
  -2  10  -3  216.28   13.00
   2 -10   3  197.18   13.50
   2 -10   3  231.38   12.10
   2 -10   3  177.38   12.90
  -3  10  -3   11.20    4.00
  -3  10  -3    2.80    3.20
  -3  10  -3    4.70    3.20
   3 -10   3    2.80    2.50
   3 -10   3    4.20    3.00
   3 -10   3    4.70    2.90
   3 -10   3    5.80    4.30
  -4  10  -3    8.80    3.60
  -4  10  -3   12.50    3.90
  -4  10  -3   13.50    3.90
   4 -10   3    3.80    2.40
   4 -10   3   16.40    5.10
   4 -10   3    5.00    2.80
   4 -10   3   10.40    3.10
  -5  10  -3   60.69    7.40
  -5  10  -3   60.99    7.30
   5 -10   3   54.99    5.10
   5 -10   3   74.79    9.80
   5 -10   3   53.29    6.20
  -6  10  -3   95.79    8.80
  -6  10  -3   93.79    8.50
   6 -10   3   91.59    7.80
   6 -10   3  135.09   14.00
  -7  10  -3    4.90    3.40
  -7  10  -3   -0.40    3.00
   7 -10   3    7.60    3.40
   7 -10   3    6.00    4.20
  -8  10  -3   24.70    5.50
  -8  10  -3   27.30    5.60
   8 -10   3   35.70    7.40
   8 -10   3   28.50    5.00
  -9  10  -3    2.60    4.50
   9 -10   3    0.50    3.40
   9 -10   3   14.00    5.70
 -10  10  -3   40.50    7.10
  10 -10   3   34.50    7.80
 -11  10  -3    6.90    4.10
  11 -10   3    4.10    4.70
 -12  10  -3    7.00    4.60
  12 -10   3    4.80    6.30
 -13  10  -3    1.30    4.50
  13 -10   3   -6.10    4.80
 -14  10  -3    5.60    5.20
  14 -10   3   -4.20    5.70
 -15  10  -3   -3.70    4.70
  15 -10   3    7.40    6.90
 -16  10  -3   -3.70    4.80
  16 -10   3   -5.10    6.30
  13   9  -3    1.60    6.50
  13   9  -3    3.60    6.20
 -13  -9   3    5.10    6.30
 -13  -9   3   -1.30    6.90
  12   9  -3    5.50    6.10
  12   9  -3   19.00    7.80
 -12  -9   3   11.00    6.30
 -12  -9   3    4.90    6.90
  11   9  -3    2.80    5.80
  11   9  -3   16.30    7.00
 -11  -9   3    5.10    5.50
 -11  -9   3   -1.50    4.30
  10   9  -3   17.10    6.30
  10   9  -3   21.00    7.30
 -10  -9   3   33.70    8.80
 -10  -9   3   15.00    5.80
   9   9  -3   22.50    7.70
   9   9  -3   37.90    7.30
  -9  -9   3   45.70    8.40
  -9  -9   3   38.10    8.10
   8   9  -3   13.10    5.10
   8   9  -3    0.10    5.50
  -8  -9   3   15.70    6.20
  -8  -9   3   -0.50    3.30
   7   9  -3   47.90    8.20
   7   9  -3   32.80    6.10
  -7  -9   3   40.30    7.60
  -7  -9   3   35.40    6.80
   6   9  -3   23.10    6.60
   6   9  -3   36.00    6.10
  -6  -9   3   22.30    5.90
  -6  -9   3   21.30    6.00
   5   9  -3   70.69    9.60
   5   9  -3   53.49    7.20
  -5  -9   3   40.50    7.70
  -5  -9   3   64.79    8.60
   4   9  -3    1.90    3.30
   4   9  -3    5.40    4.40
  -4  -9   3    0.60    3.80
  -4  -9   3    1.00    3.10
   3   9  -3  122.69   11.00
   3   9  -3  130.69    9.50
  -3  -9   3  119.99   10.50
  -3  -9   3  140.59   10.50
   2   9  -3  299.27   17.30
   2   9  -3  338.67   16.50
   2   9  -3  293.37   18.70
  -2  -9   3  265.57   18.00
  -2  -9   3  287.97   18.40
   1   9  -3  229.28   14.60
   1   9  -3  214.88   12.70
   1   9  -3  220.98   13.50
  -1  -9   3  249.78   14.50
  -1  -9   3  214.48   14.30
   0   9  -3   -2.00    3.10
   0   9  -3    4.90    3.20
   0   9  -3   -1.80    3.10
   0  -9   3   -1.60    2.20
   0  -9   3    0.20    2.20
  -1   9  -3   15.70    3.70
  -1   9  -3   15.50    4.50
   1  -9   3   17.50    3.90
   1  -9   3   13.30    3.90
  -2   9  -3   17.60    3.40
  -2   9  -3   12.80    3.90
   2  -9   3    2.50    2.50
   2  -9   3    3.00    2.60
  -3   9  -3   72.19    6.60
  -3   9  -3   74.29    7.80
  -3   9  -3   67.79    6.50
   3  -9   3   65.69    5.70
   3  -9   3   64.59    6.00
   3  -9   3   64.09    5.70
   3  -9   3   74.39    8.70
  -4   9  -3   29.80    4.90
  -4   9  -3   33.50    5.40
  -4   9  -3   40.10    5.10
   4  -9   3   24.80    4.10
   4  -9   3   39.30    4.80
   4  -9   3   40.90    7.20
   4  -9   3   42.00    5.10
  -5   9  -3   32.30    4.80
  -5   9  -3   42.90    5.30
   5  -9   3   19.70    3.30
   5  -9   3   27.80    5.80
  -6   9  -3  155.88   11.00
  -6   9  -3  143.99   11.20
   6  -9   3  187.78   10.80
  -7   9  -3    2.50    2.90
  -7   9  -3    5.50    3.50
   7  -9   3    9.30    3.10
   7  -9   3   -0.70    3.60
  -8   9  -3   15.30    4.60
  -8   9  -3   13.70    4.20
   8  -9   3   10.50    4.90
   8  -9   3   15.10    3.90
  -9   9  -3   50.69    7.40
   9  -9   3   39.30    5.60
   9  -9   3   40.00    7.90
 -10   9  -3  379.26   22.00
  10  -9   3  379.96   23.70
 -11   9  -3   88.79    9.60
  11  -9   3   72.99   10.70
 -12   9  -3   54.09    8.50
  12  -9   3   57.09   10.10
 -13   9  -3    7.00    5.00
  13  -9   3   12.60    6.10
 -14   9  -3   -2.50    3.90
  14  -9   3    6.30    6.10
 -15   9  -3    2.50    4.70
  15  -9   3    7.00    6.30
 -16   9  -3    4.00    5.20
  14   8  -3   -1.30    5.40
  14   8  -3   10.40    8.20
 -14  -8   3    1.20    7.20
 -14  -8   3   -3.50    5.30
  13   8  -3   10.70    7.50
  13   8  -3   -7.60    5.20
 -13  -8   3    0.30    6.90
 -13  -8   3    6.90    6.00
  12   8  -3    7.70    5.70
  12   8  -3   11.50    6.30
 -12  -8   3    6.50    5.10
 -12  -8   3    9.90    6.80
  11   8  -3    4.80    5.70
  11   8  -3    9.70    5.20
 -11  -8   3    3.70    5.30
 -11  -8   3    0.30    4.30
  10   8  -3    8.10    6.50
  10   8  -3    3.20    4.80
 -10  -8   3    4.70    5.20
 -10  -8   3    6.10    5.20
   9   8  -3    7.40    5.00
   9   8  -3    1.00    5.40
  -9  -8   3    9.10    5.30
  -9  -8   3   11.60    4.90
   8   8  -3   24.50    5.30
   8   8  -3   10.10    5.20
  -8  -8   3   16.00    5.30
  -8  -8   3   10.50    5.00
   7   8  -3    0.60    3.90
   7   8  -3   11.40    5.80
  -7  -8   3   14.60    4.50
  -7  -8   3   16.60    5.80
   6   8  -3   23.60    6.50
   6   8  -3   30.60    5.40
  -6  -8   3   27.90    5.70
  -6  -8   3   34.60    6.80
   5   8  -3   13.30    4.20
   5   8  -3   12.50    5.00
  -5  -8   3    7.60    3.90
  -5  -8   3   19.20    5.20
   4   8  -3   26.50    5.90
   4   8  -3   24.60    5.00
  -4  -8   3   33.30    6.00
  -4  -8   3   42.80    6.40
   3   8  -3  167.48   11.00
   3   8  -3  183.28   12.60
  -3  -8   3  174.78   12.50
  -3  -8   3  185.98   12.20
   2   8  -3  163.68   10.10
   2   8  -3  130.29   11.30
   2   8  -3  176.78    9.20
  -2  -8   3  131.99   10.90
  -2  -8   3  134.99   10.60
   1   8  -3   21.00    3.70
   1   8  -3   20.80    3.00
   1   8  -3    5.70    3.70
  -1  -8   3    8.40    3.30
  -1  -8   3   13.80    3.70
   0   8  -3   79.39    6.20
   0   8  -3   46.20    5.00
   0   8  -3   72.79    6.70
   0  -8   3   73.79    6.40
   0  -8   3   68.79    6.10
  -1   8  -3    8.80    3.30
  -1   8  -3   25.90    3.80
   1  -8   3   18.40    3.70
   1  -8   3   11.70    3.00
  -2   8  -3  231.68   13.70
  -2   8  -3  226.48   13.30
   2  -8   3  258.67   13.70
   2  -8   3  220.58   12.70
   2  -8   3  234.38   13.60
  -3   8  -3   10.40    3.10
  -3   8  -3   17.00    3.50
  -3   8  -3   12.50    3.30
   3  -8   3   11.00    4.10
   3  -8   3    6.90    2.30
   3  -8   3   13.10    3.10
   3  -8   3   14.70    3.10
  -4   8  -3  301.47   16.60
  -4   8  -3  284.07   16.70
  -4   8  -3  295.87   16.10
   4  -8   3  291.77   18.00
   4  -8   3  299.77   16.00
   4  -8   3  307.17   16.10
   4  -8   3  292.87   15.90
  -5   8  -3  183.68   11.50
  -5   8  -3  182.78   11.80
   5  -8   3  187.88   10.40
   5  -8   3  181.08   12.80
   5  -8   3  184.98   11.00
  -6   8  -3  145.99   10.40
  -6   8  -3  136.89   10.00
   6  -8   3  159.58    9.70
   6  -8   3  164.88   11.70
  -7   8  -3   71.39    7.70
  -7   8  -3   68.69    7.40
   7  -8   3   51.19    5.80
   7  -8   3   60.39    8.50
  -8   8  -3    5.10    3.50
   8  -8   3   13.40    4.90
   8  -8   3   12.30    3.30
  -9   8  -3    7.40    4.20
   9  -8   3    6.10    4.70
   9  -8   3    5.60    3.40
 -10   8  -3   20.20    4.90
  10  -8   3   15.30    4.40
  10  -8   3   28.10    6.60
 -11   8  -3   16.40    5.10
  11  -8   3   11.00    5.20
 -12   8  -3   62.99    8.70
  12  -8   3   55.09    9.40
 -13   8  -3   18.60    5.90
  13  -8   3   10.10    5.50
 -14   8  -3   10.80    5.60
  14  -8   3   12.30    6.40
 -15   8  -3    4.00    5.40
  15  -8   3    1.20    5.30
 -16   8  -3    5.40    4.80
 -17   8  -3    6.90    6.80
  14   7  -3   15.90    7.80
  14   7  -3    1.40    5.80
 -14  -7   3    1.20    6.80
 -14  -7   3    0.30    4.80
 -14  -7   3    4.80    5.60
  13   7  -3    1.50    6.10
  13   7  -3   -0.60    5.50
 -13  -7   3   -2.00    5.10
 -13  -7   3   -5.60    6.80
 -13  -7   3    5.70    5.20
  12   7  -3   11.40    6.00
  12   7  -3    7.60    6.40
 -12  -7   3    6.20    5.30
 -12  -7   3    7.00    5.80
 -12  -7   3    6.60    5.50
  11   7  -3    5.90    4.90
  11   7  -3   19.10    7.10
 -11  -7   3   16.50    5.60
 -11  -7   3    6.30    4.90
 -11  -7   3    6.00    6.20
  10   7  -3    9.10    5.90
  10   7  -3    2.40    4.40
 -10  -7   3   14.80    5.70
 -10  -7   3    6.70    5.20
   9   7  -3  121.99   12.50
   9   7  -3   98.89   10.50
  -9  -7   3   96.19   11.10
  -9  -7   3  100.49   11.80
   8   7  -3   17.10    6.00
   8   7  -3    5.30    4.40
  -8  -7   3    3.40    4.60
  -8  -7   3    6.70    4.20
   7   7  -3    5.70    3.90
   7   7  -3   11.30    5.00
  -7  -7   3    0.70    3.10
  -7  -7   3    0.20    4.10
   6   7  -3  124.69    9.60
   6   7  -3  128.69   10.90
  -6  -7   3  132.39   11.00
  -6  -7   3  132.79   10.50
   5   7  -3  198.68   13.80
   5   7  -3  196.78   12.50
  -5  -7   3  205.68   13.50
  -5  -7   3  214.88   14.00
   4   7  -3   10.90    4.50
   4   7  -3   17.20    3.80
  -4  -7   3   18.60    4.60
  -4  -7   3   13.50    4.50
   3   7  -3   12.20    4.00
   3   7  -3    8.10    3.00
  -3  -7   3    7.10    3.00
  -3  -7   3   14.80    4.00
   2   7  -3   53.39    6.70
   2   7  -3   53.29    5.70
  -2  -7   3   54.49    6.60
  -2  -7   3   50.19    6.50
   1   7  -3   97.09    6.90
   1   7  -3   92.89    7.70
   1   7  -3   98.89    6.30
  -1  -7   3   93.09    7.60
  -1  -7   3   95.39    7.40
   0   7  -3  133.69    8.70
   0   7  -3  133.29    9.20
   0   7  -3  139.79    8.20
   0  -7   3  137.79    9.20
   0  -7   3  138.59    9.10
  -1   7  -3    9.20    2.60
  -1   7  -3   10.20    2.80
  -1   7  -3   14.20    3.30
   1  -7   3   10.30    2.30
   1  -7   3   14.30    3.20
   1  -7   3   11.70    3.00
  -2   7  -3  160.78   11.20
  -2   7  -3  176.68   10.40
  -2   7  -3  189.28   10.70
   2  -7   3  179.98   10.50
   2  -7   3  179.38   10.40
   2  -7   3  167.88    9.90
  -3   7  -3   66.19    5.50
  -3   7  -3   70.59    5.70
  -3   7  -3   75.89    6.00
   3  -7   3   63.39    5.30
   3  -7   3   63.99    5.10
   3  -7   3   53.49    4.80
   3  -7   3   81.09    8.60
  -4   7  -3    3.80    2.30
  -4   7  -3    1.30    2.10
   4  -7   3    6.70    2.30
   4  -7   3    1.10    1.60
   4  -7   3    6.70    3.50
  -5   7  -3    3.60    2.60
  -5   7  -3   -0.90    1.90
   5  -7   3    9.20    2.70
   5  -7   3    3.30    3.10
  -6   7  -3   81.19    7.00
  -6   7  -3   83.29    6.90
   6  -7   3   83.89    8.00
   6  -7   3   86.19    6.50
  -7   7  -3  289.67   16.80
   7  -7   3  306.67   18.30
   7  -7   3  295.77   16.20
  -8   7  -3  226.58   14.10
   8  -7   3  236.48   13.40
   8  -7   3  230.08   15.40
  -9   7  -3  156.48   11.20
   9  -7   3  165.98   12.40
   9  -7   3  160.88   10.40
 -10   7  -3  158.38   11.80
  10  -7   3  163.28   12.80
  10  -7   3  174.38   10.90
 -11   7  -3    4.70    4.10
  11  -7   3    5.80    4.80
  11  -7   3    9.20    4.20
 -12   7  -3   -0.10    3.80
  12  -7   3    6.40    5.30
 -13   7  -3    2.60    3.90
  13  -7   3   -4.20    4.00
 -14   7  -3    2.50    4.40
  14  -7   3    7.80    5.40
 -15   7  -3   -3.70    3.90
 -16   7  -3   11.10    5.80
 -17   7  -3    3.70    5.40
  15   6  -3    9.40    8.10
 -15  -6   3    1.80    6.00
  14   6  -3   -2.10    6.30
 -14  -6   3    0.20    5.40
 -14  -6   3   -3.80    5.90
 -14  -6   3   -3.60    5.00
  13   6  -3   10.10    6.20
 -13  -6   3   -4.20    4.50
 -13  -6   3    8.30    5.70
 -13  -6   3    3.00    5.80
  12   6  -3   18.90    7.30
 -12  -6   3   12.30    5.20
 -12  -6   3   16.00    6.90
 -12  -6   3    4.50    3.80
  11   6  -3   -1.20    5.40
 -11  -6   3    1.90    4.70
 -11  -6   3   -2.50    5.00
 -11  -6   3    7.40    5.00
  10   6  -3    6.10    5.20
 -10  -6   3    4.50    4.40
 -10  -6   3    3.80    4.10
 -10  -6   3    6.80    5.20
   9   6  -3   88.69   10.70
  -9  -6   3   73.89   10.50
  -9  -6   3  106.79   10.10
  -9  -6   3   79.39    9.90
   8   6  -3   79.99    9.10
   8   6  -3  101.89   11.30
  -8  -6   3  102.59   10.50
  -8  -6   3   89.49   11.30
  -8  -6   3   98.99    9.10
   7   6  -3   33.10    5.50
   7   6  -3   22.70    5.90
  -7  -6   3   27.90    5.30
  -7  -6   3   24.60    5.70
   6   6  -3  309.87   17.60
   6   6  -3  307.47   19.20
  -6  -6   3  304.57   18.60
  -6  -6   3  328.37   19.30
   5   6  -3   79.69    6.80
   5   6  -3   65.99    8.10
  -5  -6   3   89.79    8.00
  -5  -6   3   71.29    8.20
   4   6  -3  363.56   20.00
   4   6  -3  366.46   21.20
  -4  -6   3  393.56   21.20
  -4  -6   3  386.96   21.40
   3   6  -3    7.50    2.40
   3   6  -3    0.40    2.90
  -3  -6   3    0.50    2.10
  -3  -6   3    2.80    2.60
   2   6  -3   10.70    2.50
   2   6  -3    3.90    2.70
  -2  -6   3    2.00    2.20
  -2  -6   3    4.00    2.40
   1   6  -3  208.98   13.10
   1   6  -3  233.58   12.60
   1   6  -3  223.88   11.90
  -1  -6   3  235.48   13.30
  -1  -6   3  229.08   13.20
   0   6  -3    3.10    1.90
   0   6  -3    2.60    2.00
   0   6  -3    3.70    2.20
   0  -6   3    3.10    2.10
   0  -6   3    1.40    1.70
  -1   6  -3  127.89    8.00
  -1   6  -3  137.59    7.90
   1  -6   3  136.59    8.30
   1  -6   3  127.39    8.30
   1  -6   3  125.99    7.50
  -2   6  -3  121.49    7.30
  -2   6  -3  122.49    7.60
  -2   6  -3  114.69    7.90
   2  -6   3  121.09    7.40
   2  -6   3  117.09    7.20
   2  -6   3  118.29    7.50
  -3   6  -3  427.86   21.60
  -3   6  -3  413.76   21.80
   3  -6   3  424.16   21.10
   3  -6   3  424.56   21.20
   3  -6   3  413.76   22.70
   3  -6   3  391.46   21.00
  -4   6  -3 1246.88   60.59
  -4   6  -3 1240.78   60.89
   4  -6   3 1281.17   61.89
   4  -6   3 1270.97   60.19
   4  -6   3 1184.18   59.79
  -5   6  -3   65.29    5.80
  -5   6  -3   70.39    5.90
   5  -6   3   68.19    5.40
   5  -6   3   76.39    8.30
  -6   6  -3  274.77   15.60
  -6   6  -3  267.67   15.30
   6  -6   3  266.17   16.40
   6  -6   3  281.97   14.90
  -7   6  -3   13.60    3.60
   7  -6   3   16.90    4.60
   7  -6   3   10.00    2.80
  -8   6  -3  263.37   15.50
   8  -6   3  269.37   16.50
   8  -6   3  256.57   14.50
  -9   6  -3   44.90    6.60
   9  -6   3   51.29    5.70
   9  -6   3   52.89    7.90
 -10   6  -3   50.39    7.30
  10  -6   3   45.00    5.50
  10  -6   3   47.00    7.50
 -11   6  -3    6.30    4.00
  11  -6   3    3.90    2.80
  11  -6   3   12.00    4.60
 -12   6  -3    6.70    4.10
  12  -6   3   11.60    5.20
 -13   6  -3   11.60    4.60
  13  -6   3    3.00    4.90
 -14   6  -3   36.80    7.20
 -15   6  -3    1.60    4.70
 -16   6  -3   12.80    5.90
 -17   6  -3    3.70    6.30
 -15  -5   3   -2.40    5.50
  14   5  -3    0.60    5.80
 -14  -5   3   -0.40    6.00
 -14  -5   3   12.90    6.10
  13   5  -3   11.10    6.50
 -13  -5   3    2.90    4.80
 -13  -5   3    9.50    5.20
 -13  -5   3   19.20    7.30
  12   5  -3   21.00    7.30
 -12  -5   3   31.60    6.70
 -12  -5   3   17.60    6.20
 -12  -5   3   38.50    8.60
  11   5  -3   10.70    5.40
 -11  -5   3   10.60    5.70
 -11  -5   3   -0.30    2.40
 -11  -5   3   12.30    5.00
  10   5  -3  151.68   12.50
 -10  -5   3  140.69   11.30
 -10  -5   3  127.69   10.70
 -10  -5   3  131.79   12.30
   9   5  -3  112.59   11.60
  -9  -5   3  100.99   11.30
  -9  -5   3   95.39    8.80
  -9  -5   3  118.19   11.30
   8   5  -3   13.10    5.00
  -8  -5   3   18.00    4.50
  -8  -5   3   12.60    4.60
  -8  -5   3   11.30    3.80
   7   5  -3    2.90    3.50
  -7  -5   3   -0.20    2.90
  -7  -5   3    3.10    3.20
  -7  -5   3   -3.10    2.80
   6   5  -3  212.98   13.30
   6   5  -3  229.38   14.50
  -6  -5   3  215.38   12.70
  -6  -5   3  229.38   14.10
  -6  -5   3  230.38   14.30
   5   5  -3   66.19    7.90
   5   5  -3   58.29    5.80
  -5  -5   3   78.59    7.80
  -5  -5   3   77.79    8.20
   4   5  -3   17.80    3.10
   4   5  -3   -0.10    2.80
  -4  -5   3    7.50    2.70
  -4  -5   3    7.60    2.80
   3   5  -3  108.69    8.50
   3   5  -3  122.29    7.50
  -3  -5   3  115.79    8.20
  -3  -5   3  124.29    8.50
   2   5  -3   14.60    2.60
  -2  -5   3    4.80    2.30
  -2  -5   3    2.30    1.80
   1   5  -3    5.60    2.00
  -1  -5   3   14.00    2.90
  -1  -5   3    7.50    2.50
   0   5  -3   18.30    2.50
   0   5  -3   19.20    2.80
   0  -5   3   15.50    3.00
   0  -5   3   11.30    2.60
  -1   5  -3  119.69    6.90
  -1   5  -3  118.69    7.10
   1  -5   3  114.39    7.10
   1  -5   3  113.89    6.60
   1  -5   3  114.99    7.20
  -2   5  -3    9.50    2.30
  -2   5  -3    7.70    2.10
  -2   5  -3    8.80    1.90
   2  -5   3    8.50    1.90
   2  -5   3    8.50    2.00
   2  -5   3    8.10    1.80
  -5   5  -3  361.16   18.90
  -5   5  -3  354.16   19.10
   5  -5   3  368.56   19.90
   5  -5   3  350.06   18.40
   5  -5   3  358.26   19.10
  -6   5  -3  160.08    9.90
   6  -5   3  146.69   10.70
   6  -5   3  171.18    9.50
  -7   5  -3  339.17   18.40
   7  -5   3  336.57   17.60
   7  -5   3  329.67   19.00
  -8   5  -3   -3.60    2.30
   8  -5   3    5.60    3.30
   8  -5   3    1.20    2.20
  -9   5  -3  148.79   10.80
   9  -5   3  171.58   11.80
 -10   5  -3    7.10    3.70
  10  -5   3    9.90    4.10
 -11   5  -3   23.20    5.40
  11  -5   3   23.50    6.00
 -12   5  -3   20.30    5.10
  12  -5   3   19.40    5.80
 -13   5  -3   28.30    5.90
 -14   5  -3   59.19    8.90
 -15   5  -3    3.50    4.50
 -16   5  -3   30.70    7.50
 -17   5  -3    9.40    6.30
 -16  -4   3    5.50    6.00
 -15  -4   3   16.40    6.30
  14   4  -3   18.10    7.00
 -14  -4   3   15.00    6.60
  13   4  -3   16.20    6.80
 -13  -4   3   10.30    5.50
 -13  -4   3   19.40    7.40
 -13  -4   3   14.90    5.60
  12   4  -3   33.40    7.50
 -12  -4   3   49.50    9.10
 -12  -4   3   36.90    7.00
 -12  -4   3   46.40    7.00
  11   4  -3    4.30    4.60
 -11  -4   3    9.30    5.30
 -11  -4   3    1.80    3.80
 -11  -4   3    1.30    4.30
  10   4  -3  389.36   22.90
 -10  -4   3  365.76   22.00
 -10  -4   3  387.56   23.20
 -10  -4   3  369.66   21.20
   9   4  -3   11.30    4.90
  -9  -4   3   10.80    3.80
  -9  -4   3   10.10    4.70
  -9  -4   3    6.50    3.10
   8   4  -3  178.38   12.60
  -8  -4   3  191.18   12.90
  -8  -4   3  159.28   10.90
  -8  -4   3  192.48   12.40
   7   4  -3   67.99    7.80
  -7  -4   3   61.79    7.60
  -7  -4   3   70.89    7.70
  -7  -4   3   51.69    5.90
   6   4  -3   30.70    5.10
  -6  -4   3   38.20    5.70
  -6  -4   3   28.70    4.90
   5   4  -3   83.79    7.70
  -5  -4   3  103.09    7.60
  -5  -4   3   97.29    7.60
   4   4  -3 1352.26   68.09
   4   4  -3 1400.36   67.09
  -4  -4   3 1383.66   68.19
  -4  -4   3 1415.86   68.09
   3   4  -3   46.50    4.60
  -3  -4   3   51.69    5.80
  -3  -4   3   49.50    5.40
   2   4  -3   35.30    3.40
  -2  -4   3   38.90    4.60
  -2  -4   3   40.40    4.70
   1   4  -3   23.40    2.80
  -1  -4   3   15.80    3.00
  -1  -4   3   23.20    3.30
   0   4  -3   70.19    4.70
   0   4  -3   71.39    4.40
   0  -4   3   67.69    5.10
   0  -4   3   61.89    4.80
  -1   4  -3   63.49    4.10
  -1   4  -3   58.59    4.20
   1  -4   3   56.59    4.30
   1  -4   3   56.89    4.20
   1  -4   3   55.69    3.80
  -2   4  -3  204.88   11.10
  -2   4  -3  205.18   11.00
  -2   4  -3  208.58   11.40
   2  -4   3  212.88   11.10
   2  -4   3  210.08   11.00
   2  -4   3  207.28   11.00
  -3   4  -3  142.49    7.60
  -3   4  -3  115.49    7.60
   3  -4   3   98.59    8.00
   3  -4   3  151.98    7.40
   3  -4   3  107.09    7.50
   4  -4   3   17.50    2.80
   4  -4   3   21.20    3.80
  -5   4  -3  135.89    8.90
   5  -4   3  148.29    9.20
   5  -4   3  150.18    8.60
   5  -4   3  164.28    9.80
  -6   4  -3  231.28   13.20
   6  -4   3  235.88   13.90
  -8   4  -3  515.85   27.10
   8  -4   3  514.15   27.60
  -9   4  -3   21.30    4.30
   9  -4   3   19.10    4.80
 -10   4  -3   11.10    4.10
  10  -4   3   21.00    5.20
 -11   4  -3   52.89    7.00
  11  -4   3   41.10    6.80
 -12   4  -3    0.50    3.70
  12  -4   3   -5.50    3.70
 -13   4  -3    0.40    3.90
 -14   4  -3    5.70    4.90
 -15   4  -3   14.70    5.90
 -16   4  -3    5.00    5.20
 -17   4  -3    6.10    6.50
 -16  -3   3    0.70    5.40
 -15  -3   3   -6.90    4.30
 -14  -3   3   -1.60    4.50
  13   3  -3   16.80    7.00
 -13  -3   3   16.90    5.40
 -13  -3   3   16.70    6.40
  12   3  -3   12.60    6.00
 -12  -3   3   13.40    5.30
 -12  -3   3    8.60    4.20
 -12  -3   3   10.40    4.70
  11   3  -3  119.59   11.50
  11   3  -3  122.19   10.80
 -11  -3   3  119.89   10.40
 -11  -3   3  137.49   10.50
 -11  -3   3  137.69   11.80
  10   3  -3    4.30    4.70
  10   3  -3    6.80    4.10
 -10  -3   3    8.80    4.00
 -10  -3   3    5.20    3.50
 -10  -3   3    5.80    4.20
   9   3  -3  129.79   10.60
  -9  -3   3  132.29   10.50
  -9  -3   3  131.39    9.80
  -9  -3   3  115.69    8.90
   8   3  -3   63.89    8.10
  -8  -3   3  100.79    8.20
   7   3  -3    6.50    3.70
  -7  -3   3    8.80    3.30
  -7  -3   3    3.70    2.80
  -7  -3   3    3.20    1.50
   6   3  -3  918.81   45.00
  -6  -3   3  922.41   45.00
  -6  -3   3  832.22   43.50
  -6  -3   3  892.71   44.70
  -5  -3   3 1425.36   68.49
  -5  -3   3 1440.66   68.39
  -5  -3   3 1328.37   67.19
  -4  -3   3   27.20    3.90
  -3  -3   3   60.59    5.10
  -2  -3   3   21.10    3.40
  -2  -3   3   14.30    2.60
  -1  -3   3    1.80    1.80
  -1  -3   3    2.70    2.00
   0   3  -3  146.09    7.90
   0  -3   3  150.48    8.50
   0  -3   3  147.99    8.60
  -1   3  -3  343.07   18.90
  -1   3  -3  398.76   18.80
   1  -3   3  395.36   19.00
   1  -3   3  396.46   19.10
   1  -3   3  354.76   18.60
  -3   3  -3   21.00    2.90
  -3   3  -3   29.50    3.20
   3  -3   3   27.10    3.30
   3  -3   3   21.00    2.50
   3  -3   3   29.90    4.00
  -4   3  -3 1123.49   53.79
   4  -3   3 1122.49   54.29
   4  -3   3 1088.99   53.49
   4  -3   3 1106.99   54.09
  -5   3  -3   11.50    2.80
   5  -3   3   11.70    2.80
   5  -3   3    4.70    2.20
  -6   3  -3   58.09    5.20
   6  -3   3   67.49    5.60
   6  -3   3   56.19    5.40
  -7   3  -3  433.86   23.10
   7  -3   3  443.26   23.40
  -8   3  -3  349.07   19.30
   8  -3   3  353.36   19.50
  -9   3  -3    7.10    2.90
   9  -3   3    3.40    3.00
 -10   3  -3    2.20    3.20
  10  -3   3   -2.70    2.80
 -11   3  -3    5.00    4.10
  11  -3   3   12.30    4.30
 -12   3  -3   11.20    4.90
 -13   3  -3   18.50    5.60
 -14   3  -3    4.10    4.50
 -15   3  -3    8.40    5.20
 -16   3  -3   14.90    6.80
 -17   3  -3   -3.10    5.30
 -16  -2   3   14.40    6.30
 -15  -2   3   11.10    6.20
 -14  -2   3   -1.60    4.70
  13   2  -3   36.10    8.40
 -13  -2   3   36.40    6.80
  12   2  -3   32.50    6.70
  12   2  -3   49.10    7.90
 -12  -2   3   28.60    6.00
 -12  -2   3   31.20    6.70
 -12  -2   3   23.90    5.70
  11   2  -3   10.80    4.60
  11   2  -3    8.70    4.70
 -11  -2   3   11.20    4.00
 -11  -2   3    6.60    4.10
 -11  -2   3    4.10    4.60
  10   2  -3    3.50    3.80
  10   2  -3    2.60    3.70
 -10  -2   3    2.40    4.00
 -10  -2   3    4.20    3.40
 -10  -2   3    0.30    3.00
   9   2  -3   31.30    6.00
   9   2  -3   35.00    5.70
  -9  -2   3   39.50    5.50
  -9  -2   3   21.60    5.00
   8   2  -3  110.79    8.70
  -8  -2   3  127.89    9.00
  -8  -2   3  130.19    8.60
  -8  -2   3   79.79    6.80
   7   2  -3  523.75   27.50
  -7  -2   3  495.35   27.00
  -7  -2   3  514.95   26.30
  -7  -2   3  539.25   27.50
  -5  -2   3    7.20    2.30
  -5  -2   3    4.70    2.10
  -4  -2   3   73.49    5.50
  -4  -2   3   72.19    4.70
  -4  -2   3   69.69    5.70
  -3  -2   3   43.40    4.50
  -3  -2   3   43.60    4.70
  -2  -2   3  672.73   33.10
  -2  -2   3  660.43   32.90
   0   2  -3  488.45   23.50
   0  -2   3  493.85   24.10
   0  -2   3  473.45   24.10
  -2   2  -3 2563.54  121.79
   2  -2   3 2518.25  121.49
   2  -2   3 2592.84  121.69
   2  -2   3 2556.14  121.79
  -3   2  -3  116.39    6.50
   3  -2   3  100.19    6.50
   3  -2   3  102.59    6.30
  -5   2  -3    8.70    2.40
   5  -2   3   13.90    2.80
   5  -2   3   10.30    2.20
  -6   2  -3   14.20    3.10
   6  -2   3   13.10    2.50
   6  -2   3   22.20    3.60
  -7   2  -3  100.59    7.50
   7  -2   3  116.39    7.80
  -8   2  -3    0.40    2.70
   8  -2   3    3.70    2.60
  -9   2  -3   66.59    7.20
   9  -2   3   54.99    6.50
   9  -2   3   56.49    5.40
 -10   2  -3    6.30    3.70
  10  -2   3    8.80    3.50
 -11   2  -3   13.20    4.90
 -12   2  -3    1.60    4.10
 -13   2  -3   10.90    4.70
 -14   2  -3   18.90    6.20
 -15   2  -3    3.10    4.90
 -16   2  -3   -1.90    5.30
 -17   2  -3    4.80    6.80
 -17  -1   3   -5.80    6.20
 -16  -1   3   23.10    6.70
 -15  -1   3   16.40    5.50
 -14  -1   3    5.00    4.70
  13   1  -3    3.40    4.90
 -13  -1   3   -3.70    4.20
  12   1  -3    7.20    5.10
  12   1  -3    3.40    4.50
 -12  -1   3   -3.50    3.80
 -12  -1   3    6.30    4.30
  11   1  -3    9.90    4.80
  11   1  -3    9.60    4.50
 -11  -1   3   15.20    4.20
 -11  -1   3   10.50    4.70
 -11  -1   3    6.60    4.40
  10   1  -3    3.80    3.70
  10   1  -3   -1.60    3.60
 -10  -1   3    2.00    3.30
 -10  -1   3    3.20    2.20
 -10  -1   3    0.40    2.90
   9   1  -3   -0.60    2.80
   9   1  -3    0.90    3.20
  -9  -1   3    1.20    1.60
  -9  -1   3    0.30    2.60
  -9  -1   3    1.40    2.40
   8   1  -3   34.40    5.40
   8   1  -3   36.40    5.70
  -8  -1   3   30.50    5.00
  -8  -1   3   38.20    5.10
  -8  -1   3   32.60    4.80
   7   1  -3   19.40    3.80
  -7  -1   3   19.40    3.30
  -7  -1   3   15.90    3.20
  -7  -1   3   14.70    3.70
  -6  -1   3   57.29    4.90
  -6  -1   3   59.49    6.10
  -6  -1   3   58.29    5.90
  -5  -1   3   40.60    4.90
  -5  -1   3   36.70    3.90
  -4  -1   3  954.50   47.10
  -4  -1   3  967.90   47.00
  -3  -1   3  568.84   28.50
  -3  -1   3  576.64   28.60
  -2  -1   3 1787.32   84.29
  -2  -1   3 1730.53   84.29
  -1  -1   3 4960.50  235.28
  -1  -1   3 4968.50  235.28
   0   1  -3   24.00    2.00
   0   1  -3   22.60    2.00
   0  -1   3   19.70    1.90
   0  -1   3   19.10    2.40
   0  -1   3   27.40    2.90
   0  -1   3   24.10    1.90
   0  -1   3   23.30    1.80
   1  -1   3 1736.63   83.79
   1  -1   3 1772.32   83.49
   1  -1   3 1755.72   83.59
   2  -1   3  124.79    7.10
  -3   1  -3  284.27   14.60
   3  -1   3  284.57   14.70
  -4   1  -3    2.80    1.60
   4  -1   3    2.40    1.70
  -5   1  -3  195.58   10.30
  -5   1  -3  195.88   11.00
   5  -1   3  193.28   10.80
  -6   1  -3 1082.29   54.39
  -6   1  -3 1142.89   53.69
   6  -1   3 1105.59   54.09
  -7   1  -3   61.29    5.70
  -7   1  -3   65.79    4.80
   7  -1   3   62.39    5.50
   7  -1   3   62.19    5.30
  -8   1  -3  208.28   13.10
  -8   1  -3  219.58   11.90
   8  -1   3  200.58   12.30
   8  -1   3  237.48   12.80
  -9   1  -3   93.79    8.50
   9  -1   3   76.79    6.90
   9  -1   3   70.39    6.20
 -10   1  -3   14.20    4.50
  10  -1   3   11.90    3.70
 -11   1  -3   54.29    7.60
 -12   1  -3   48.50    7.80
 -13   1  -3    5.30    4.90
 -14   1  -3   21.10    6.40
 -15   1  -3   42.80    8.00
 -16   1  -3   11.20    6.00
 -17   1  -3   34.20    8.80
 -17   0   3    3.70    5.50
 -16   0   3    3.30    5.70
 -15   0   3    5.00    5.30
 -14   0   3   25.40    6.40
  13   0  -3   17.80    6.10
 -13   0   3   12.70    5.30
  12   0  -3    8.20    4.40
 -12   0   3    5.40    5.10
  11   0  -3    2.10    3.90
  11   0  -3    4.20    4.00
 -11   0   3    5.50    4.00
 -11   0   3   -1.10    3.10
 -11   0   3   -0.50    2.90
  10   0  -3   -0.10    3.80
  10   0  -3    1.30    3.10
 -10   0   3    1.00    1.60
 -10   0   3    7.50    3.20
 -10   0   3    3.90    3.20
   9   0  -3   18.10    4.60
   9   0  -3   15.10    4.30
  -9   0   3   -0.40    2.60
  -9   0   3    6.50    3.20
  -9   0   3   11.00    3.50
   8   0  -3  781.92   40.60
   8   0  -3  815.12   39.90
  -8   0   3  764.62   39.80
  -8   0   3  795.12   39.70
  -8   0   3  791.72   39.40
   7   0  -3  149.88   10.50
  -7   0   3  164.58    9.80
  -7   0   3  154.98    9.80
  -7   0   3  157.28    9.60
   6   0  -3   56.69    5.40
  -6   0   3   59.39    4.90
  -6   0   3   59.89    5.10
  -6   0   3   59.89    4.70
  -5   0   3  145.99    8.80
  -5   0   3  155.28    8.40
  -5   0   3  144.49    8.80
  -4   0   3   55.29    4.10
  -3   0   3  316.07   16.70
  -3   0   3  331.77   16.80
   2   0  -3  543.45   25.30
  -2   0   3  541.95   25.70
  -2   0   3  516.55   25.30
  -2   0   3  465.75   25.60
   1   0  -3 1245.08   59.89
  -1   0   3 1264.87   60.09
  -1   0   3 1191.98   59.99
  -1   0   3 1299.67   59.99
   0   0  -3  569.04   29.20
   0   0  -3  616.14   28.80
   0   0   3  594.74   29.30
   0   0   3  597.64   29.30
   0   0   3  602.94   28.70
  -1   0  -3    7.30    1.80
   1   0   3    4.90    1.80
  -2   0  -3  470.05   23.10
   2   0   3  441.66   22.80
  -3   0  -3  206.08   10.40
   3   0   3  179.08   10.50
  -4   0  -3   72.19    5.10
  -4   0  -3   64.99    4.70
   4   0   3   70.99    5.40
  -5   0  -3  826.42   41.70
  -5   0  -3  870.31   41.50
   5   0   3  846.62   41.80
  -6   0  -3  129.39    7.60
  -6   0  -3  101.49    7.70
   6   0   3  131.59    8.20
  -7   0  -3    8.80    2.80
  -7   0  -3    4.60    2.40
  -7   0  -3    6.90    2.70
   7   0   3   11.70    3.30
  -8   0  -3  189.68   14.70
  -9   0  -3   24.40    5.00
  -9   0  -3   24.00    4.40
   9   0   3   23.70    4.90
 -10   0  -3   77.79    8.50
  10   0   3   84.29    7.90
 -11   0  -3   23.50    5.90
  11   0   3   25.50    6.00
 -12   0  -3   22.20    6.10
 -13   0  -3   25.70    6.30
 -14   0  -3    3.80    4.90
 -15   0  -3    1.00    4.90
 -16   0  -3   19.70    6.30
 -17   0  -3    1.50    5.10
 -17   1   3   25.20    7.50
 -16   1   3    5.40    5.70
 -15   1   3   -0.80    4.70
  14  -1  -3   -6.90    4.60
 -14   1   3    1.20    5.40
  13  -1  -3    7.10    5.30
 -13   1   3    2.00    4.20
  12  -1  -3   19.00    6.20
 -12   1   3   16.40    5.30
  11  -1  -3   38.30    6.80
  11  -1  -3   41.80    6.20
  10  -1  -3   28.80    5.70
  10  -1  -3   33.10    5.20
 -10   1   3   33.20    5.10
 -10   1   3   31.50    4.80
   9  -1  -3   43.80    5.50
   9  -1  -3   34.50    6.20
  -9   1   3   41.40    5.30
  -9   1   3   69.09    5.50
  -9   1   3   37.80    5.10
   8  -1  -3   54.59    7.40
  -8   1   3   40.20    5.00
  -8   1   3   58.49    5.90
  -8   1   3   49.70    5.70
   7  -1  -3  439.46   24.40
  -7   1   3  446.96   23.40
  -7   1   3  470.55   23.30
  -7   1   3  452.55   23.40
   6  -1  -3   51.09    6.10
  -6   1   3   43.10    4.00
  -6   1   3   44.60    4.00
  -6   1   3   42.60    4.00
   5  -1  -3   65.79    5.60
  -5   1   3   68.79    4.80
  -5   1   3   66.09    4.50
  -5   1   3   55.59    4.70
   4  -1  -3    2.50    2.10
  -4   1   3    2.40    1.40
  -4   1   3    3.40    1.40
   3  -1  -3  246.58   13.00
  -3   1   3  228.68   11.90
  -3   1   3  224.68   12.30
   2  -1  -3  376.26   18.80
  -2   1   3  384.36   18.80
  -2   1   3  371.06   19.00
   1  -1  -3  158.28    7.70
  -1   1   3  130.79    8.20
   0  -1  -3  158.38    9.00
   0  -1  -3  166.28    8.60
   0   1   3  158.28    9.10
   0   1   3  171.08    8.60
   0   1   3  169.88    9.20
  -1  -1  -3  712.33   35.00
   1   1   3  693.23   34.90
   1   1   3  727.23   34.50
   1   1   3  713.03   35.00
  -2  -1  -3  844.82   39.60
   2   1   3  835.22   39.70
   2   1   3  739.83   39.50
  -3  -1  -3 1829.12   89.19
  -3  -1  -3 1906.11   88.79
   3   1   3 1834.22   89.29
  -4  -1  -3  423.96   21.20
  -4  -1  -3  408.46   21.40
  -4  -1  -3  420.96   21.30
   4   1   3  407.16   21.50
  -5  -1  -3  175.68   10.20
  -5  -1  -3  167.68   10.20
  -5  -1  -3  173.68   10.30
   5   1   3  178.08   10.70
  -6  -1  -3   46.80    5.40
  -6  -1  -3   51.29    5.40
  -6  -1  -3   36.20    4.50
   6   1   3   41.80    5.40
  -7  -1  -3   35.40    4.80
  -7  -1  -3   28.00    4.50
  -7  -1  -3   23.40    3.70
   7   1   3   23.40    4.30
  -8  -1  -3   63.09    7.10
  -8  -1  -3   72.99    7.10
   8   1   3   75.89    7.70
  -9  -1  -3   21.30    4.30
  -9  -1  -3   20.80    4.70
   9   1   3   21.30    5.00
 -10  -1  -3    4.50    3.10
 -10  -1  -3   -0.60    4.20
  10   1   3    3.90    3.90
 -11  -1  -3  -11.90    3.90
  11   1   3   -2.30    4.20
 -12  -1  -3   -2.70    4.20
  12   1   3    1.20    4.90
 -13  -1  -3    5.10    4.90
 -14  -1  -3    0.50    4.60
 -15  -1  -3    5.50    4.90
 -16  -1  -3    7.30    5.50
 -17   2   3    9.80    6.40
 -16   2   3   13.90    6.40
  15  -2  -3   11.10    6.20
 -15   2   3    0.80    4.90
  14  -2  -3   58.69    9.90
 -14   2   3   42.50    7.70
  13  -2  -3   10.50    5.80
 -13   2   3    6.10    4.80
  12  -2  -3    2.80    4.60
 -12   2   3    5.10    4.00
  11  -2  -3    5.80    4.30
 -11   2   3    1.40    2.00
  10  -2  -3   12.50    4.90
  10  -2  -3    3.60    2.90
 -10   2   3    3.90    2.70
 -10   2   3    0.90    2.70
 -10   2   3    5.10    2.20
   9  -2  -3    0.10    3.10
  -9   2   3   -1.90    2.90
  -9   2   3    0.60    2.10
  -9   2   3   -0.20    2.70
   8  -2  -3  147.09   10.30
  -8   2   3  137.29    8.70
  -8   2   3  140.59    9.10
  -8   2   3  134.09    8.70
   7  -2  -3  106.49    8.20
  -7   2   3  103.39    7.10
  -7   2   3  102.99    6.90
  -7   2   3  102.29    6.80
   6  -2  -3  427.86   23.00
  -6   2   3  445.66   21.70
  -6   2   3  412.66   21.60
  -6   2   3  414.86   21.70
   5  -2  -3  345.37   19.00
  -5   2   3  332.97   17.70
  -5   2   3  356.76   17.60
  -5   2   3  347.27   17.90
   4  -2  -3  166.58   10.10
  -4   2   3  157.68    8.90
   3  -2  -3 1493.35   71.49
  -3   2   3 1484.85   70.59
  -3   2   3 1437.76   70.59
   2  -2  -3 1929.41   93.59
   2  -2  -3 2048.30   92.49
  -2   2   3 1914.41   92.99
  -2   2   3 1891.61   92.99
   1  -2  -3    3.70    1.40
   1  -2  -3    2.90    1.50
  -1   2   3    3.20    1.90
  -1   2   3    2.70    1.20
  -1   2   3    8.40    2.00
   0  -2  -3   29.70    2.80
   0  -2  -3   36.30    3.60
   0   2   3   28.70    2.70
   0   2   3   31.30    3.50
   0   2   3   38.10    4.20
  -1  -2  -3  879.81   43.30
   1   2   3  862.51   43.50
   1   2   3  915.11   42.80
   1   2   3  880.51   43.40
  -2  -2  -3  708.33   33.90
  -2  -2  -3  721.03   34.50
   2   2   3  621.44   34.50
   2   2   3  725.33   34.50
  -4  -2  -3  383.76   19.60
  -4  -2  -3  393.16   20.00
   4   2   3  373.46   20.20
   4   2   3  375.06   19.90
  -5  -2  -3    2.00    2.30
  -5  -2  -3    1.90    2.10
  -5  -2  -3    1.70    2.00
   5   2   3    0.80    2.40
  -6  -2  -3   14.80    3.10
  -6  -2  -3   14.50    3.00
   6   2   3   12.80    3.50
  -7  -2  -3   24.20    4.20
  -8  -2  -3   27.90    4.70
  -8  -2  -3   42.40    5.70
   8   2   3   26.00    5.20
  -9  -2  -3    4.10    3.00
  -9  -2  -3    1.40    3.70
   9   2   3    0.60    3.60
 -10  -2  -3  368.56   20.80
 -10  -2  -3  363.26   21.00
  10   2   3  365.86   21.40
 -11  -2  -3   86.69    9.50
  11   2   3   76.89    9.60
 -12  -2  -3   47.30    7.00
  12   2   3   31.70    6.70
 -13  -2  -3    8.80    4.40
 -14  -2  -3    1.70    4.40
 -15  -2  -3   10.20    6.00
 -16  -2  -3    8.20    6.40
 -17   3   3    5.20    5.90
  16  -3  -3   34.20   12.60
 -16   3   3   16.80    6.60
  15  -3  -3   22.60    6.90
 -15   3   3   27.90    7.10
  14  -3  -3    6.30    5.20
 -14   3   3    3.30    4.80
  13  -3  -3   40.50    8.40
 -13   3   3   44.90    7.50
  12  -3  -3   18.70    6.40
 -12   3   3   12.90    4.60
  11  -3  -3   48.10    8.40
  10  -3  -3    8.80    4.40
 -10   3   3    6.20    2.40
   9  -3  -3   85.89    9.60
  -9   3   3   68.39    5.60
  -9   3   3   75.79    6.60
   8  -3  -3  106.49    9.00
  -8   3   3  105.09    7.70
   7  -3  -3  104.59    8.20
  -7   3   3   92.79    6.90
   6  -3  -3  464.55   22.40
   6  -3  -3  448.56   24.00
  -6   3   3  415.56   22.40
   5  -3  -3   84.89    5.40
   5  -3  -3   75.09    6.80
  -5   3   3   84.89    5.40
  -5   3   3   92.89    5.70
   4  -3  -3  884.81   43.10
  -4   3   3  870.51   41.60
  -4   3   3  827.02   41.70
   3  -3  -3   13.50    3.30
   3  -3  -3   18.30    2.10
  -3   3   3   12.80    2.40
   2  -3  -3  532.65   27.50
   2  -3  -3  573.54   26.50
  -2   3   3  523.15   27.00
  -2   3   3  534.85   27.00
   1  -3  -3  569.24   26.50
  -1   3   3  542.05   26.30
  -1   3   3  535.15   27.00
  -1   3   3  508.45   27.00
   0  -3  -3    4.30    1.30
   0  -3  -3    4.90    1.90
   0   3   3    3.10    1.30
   0   3   3    4.70    2.40
   0   3   3    2.60    1.90
  -1  -3  -3    2.50    2.00
   1   3   3    1.00    0.70
   1   3   3    3.60    1.50
   1   3   3    1.30    2.30
   1   3   3    2.10    1.80
  -2  -3  -3   10.30    2.40
  -2  -3  -3   15.30    2.50
  -2  -3  -3    7.40    2.40
   2   3   3   13.20    3.20
   2   3   3   13.90    2.10
   2   3   3   12.60    2.50
  -3  -3  -3   93.09    6.60
  -3  -3  -3   88.79    6.00
  -3  -3  -3   86.89    6.20
   3   3   3   81.39    6.20
   3   3   3   88.29    6.90
  -4  -3  -3   68.39    5.80
  -4  -3  -3   81.49    6.00
  -4  -3  -3   76.69    6.40
   4   3   3  104.59    6.60
  -5  -3  -3    0.20    1.60
   5   3   3    7.70    2.70
  -6  -3  -3  134.69    9.20
  -6  -3  -3  120.89    9.20
  -6  -3  -3  154.98    9.20
   6   3   3  145.49   10.20
  -7  -3  -3    6.90    3.10
  -8  -3  -3   32.10    5.40
  -8  -3  -3   34.20    5.60
   8   3   3   26.90    5.40
  -9  -3  -3   91.39    8.90
  -9  -3  -3  110.99    8.80
   9   3   3  106.99    9.50
 -10  -3  -3  462.65   25.10
 -10  -3  -3  440.46   24.90
  10   3   3  435.56   25.50
 -11  -3  -3   16.20    5.10
 -11  -3  -3    5.40    4.00
  11   3   3   13.60    5.30
 -12  -3  -3   -0.80    4.40
  12   3   3   -2.10    4.70
 -13  -3  -3   18.20    6.30
  13   3   3    2.60    5.50
 -14  -3  -3    7.40    5.60
 -15  -3  -3    4.50    5.80
 -16  -3  -3   -2.10    5.50
 -17   4   3    3.60    5.90
  16  -4  -3   13.40    6.90
 -16   4   3   14.40    6.00
  15  -4  -3   17.30    6.90
 -15   4   3   23.70    6.40
  14  -4  -3    6.10    5.40
 -14   4   3   12.10    5.80
  13  -4  -3   38.50    8.40
 -13   4   3   38.20    6.60
  12  -4  -3   28.60    7.10
 -12   4   3   21.30    5.50
  11  -4  -3   13.80    5.40
  10  -4  -3   50.69    7.70
   9  -4  -3   20.80    5.30
  -9   4   3   33.20    4.60
   8  -4  -3  111.69    7.30
   8  -4  -3  101.99    9.10
  -8   4   3   85.59    7.30
   7  -4  -3   14.80    3.00
   7  -4  -3   17.10    4.30
  -7   4   3   16.10    3.40
   6  -4  -3   10.80    2.40
   6  -4  -3   17.60    4.20
  -6   4   3    8.00    2.30
   5  -4  -3   73.59    6.80
   5  -4  -3   89.69    5.60
  -5   4   3   80.79    5.40
  -5   4   3   89.79    5.90
   4  -4  -3   26.80    2.90
   4  -4  -3   32.80    5.00
  -4   4   3   30.30    3.30
  -4   4   3   29.10    3.40
   3  -4  -3  138.89    8.40
  -3   4   3  166.08    8.60
  -3   4   3  150.48    8.20
   2  -4  -3  289.07   16.10
   2  -4  -3  298.67   15.10
  -2   4   3  305.47   15.10
  -2   4   3  277.67   15.60
  -2   4   3  293.57   15.70
  -2   4   3  298.27   14.90
   1  -4  -3   72.59    5.30
   1  -4  -3   74.09    4.80
  -1   4   3   61.79    4.50
  -1   4   3   73.99    4.80
  -1   4   3   63.89    5.50
  -1   4   3   69.49    5.40
   0  -4  -3   35.80    3.30
   0   4   3   35.60    3.30
   0   4   3   42.60    4.50
   0   4   3   52.49    5.30
  -1  -4  -3    5.00    1.80
  -1  -4  -3    7.70    2.30
  -1  -4  -3    7.10    2.30
   1   4   3    9.00    2.20
   1   4   3    5.00    2.40
   1   4   3    6.30    1.60
   1   4   3    6.30    2.90
  -2  -4  -3  668.53   31.70
  -2  -4  -3  598.94   31.90
   2   4   3  635.54   30.90
   2   4   3  602.34   31.90
   2   4   3  624.34   31.20
   2   4   3  624.84   31.60
  -3  -4  -3  714.83   35.70
  -3  -4  -3  719.83   35.30
  -3  -4  -3  687.93   34.80
   3   4   3  729.73   34.60
   3   4   3  674.23   35.80
   3   4   3  681.33   35.20
  -5  -4  -3    7.10    3.60
  -5  -4  -3   13.10    3.40
  -5  -4  -3    9.00    2.70
   5   4   3   17.80    4.40
   5   4   3   13.30    3.30
  -6  -4  -3   90.49   10.60
  -6  -4  -3   84.99    7.70
  -6  -4  -3   98.49    7.90
   6   4   3   91.39    7.40
   6   4   3  102.09    8.70
  -7  -4  -3    2.10    1.70
  -7  -4  -3   -3.10    2.80
   7   4   3   -1.10    3.70
  -8  -4  -3   87.49    8.20
  -8  -4  -3   86.19    8.00
   8   4   3   89.29    9.80
  -9  -4  -3   33.70    6.30
  -9  -4  -3   38.10    6.40
   9   4   3   43.50    7.70
 -10  -4  -3    7.80    4.40
 -10  -4  -3   21.50    5.80
  10   4   3   19.70    6.60
 -11  -4  -3   15.80    5.20
 -11  -4  -3    2.10    4.00
  11   4   3   -2.40    5.00
 -12  -4  -3    5.50    4.80
  12   4   3    8.20    5.40
 -13  -4  -3   -3.80    4.60
  13   4   3   -4.10    5.00
 -14  -4  -3   12.80    5.80
 -15  -4  -3    0.00    5.50
  17  -5  -3   10.50    6.10
 -17   5   3    3.20    5.70
  16  -5  -3    3.20    5.40
 -16   5   3    0.80    5.50
  15  -5  -3   18.40    6.50
 -15   5   3   13.10    5.80
  14  -5  -3    8.50    5.50
 -14   5   3   18.30    6.10
  13  -5  -3    5.80    5.10
 -13   5   3    8.90    4.60
  12  -5  -3   12.20    4.90
 -12   5   3   11.60    4.40
  11  -5  -3    0.50    4.60
 -11   5   3    3.60    2.60
  10  -5  -3    3.40    3.60
 -10   5   3    1.10    1.80
   9  -5  -3   61.59    8.70
   8  -5  -3  197.88   11.40
   8  -5  -3  201.68   13.50
  -8   5   3  178.78   11.40
   7  -5  -3   32.10    3.70
   7  -5  -3   19.50    5.00
  -7   5   3   25.70    3.70
   6  -5  -3   54.29    7.70
   6  -5  -3   89.49    5.70
  -6   5   3   81.09    6.00
   5  -5  -3  356.46   17.00
   5  -5  -3  322.47   18.90
  -5   5   3  344.17   17.30
  -5   5   3  310.87   17.10
  -5   5   3  316.57   17.20
   4  -5  -3    5.80    2.70
   4  -5  -3   10.80    2.20
  -4   5   3    5.70    2.10
  -4   5   3    7.10    1.90
  -4   5   3   10.90    2.40
   3  -5  -3  706.13   33.50
   3  -5  -3  689.23   34.90
  -3   5   3  642.74   33.00
  -3   5   3  684.93   33.50
  -3   5   3  679.93   33.80
   2  -5  -3  352.96   17.60
  -2   5   3  343.17   17.50
  -2   5   3  331.37   17.30
  -2   5   3  333.87   18.10
  -2   5   3  343.47   18.50
   1  -5  -3    1.60    1.70
   1  -5  -3    3.50    2.50
  -1   5   3    6.40    2.90
  -1   5   3    1.00    0.80
  -1   5   3    2.10    2.00
  -1   5   3    4.30    1.70
   0  -5  -3   31.60    4.70
   0  -5  -3   30.30    3.40
   0  -5  -3   38.80    4.70
   0   5   3   27.50    4.00
   0   5   3   33.40    4.80
   0   5   3   29.30    3.40
   0   5   3   36.70    4.00
  -1  -5  -3    6.70    2.00
  -1  -5  -3   11.50    3.10
   1   5   3    8.60    3.20
   1   5   3   10.60    2.30
   1   5   3   16.40    3.10
   1   5   3   19.90    3.50
  -2  -5  -3  645.44   33.00
   2   5   3  626.14   33.00
   2   5   3  657.73   32.60
   2   5   3  631.64   32.20
   2   5   3  642.54   31.80
  -3  -5  -3 1045.80   51.39
  -3  -5  -3 1053.39   51.99
   3   5   3 1017.70   51.19
   3   5   3  997.60   51.39
   3   5   3 1065.99   50.59
   3   5   3 1058.99   52.09
  -4  -5  -3  298.37   16.50
  -4  -5  -3  313.77   16.90
  -4  -5  -3  296.77   17.70
   4   5   3  313.17   18.00
   4   5   3  297.67   16.90
  -5  -5  -3  547.25   29.20
  -5  -5  -3  575.74   29.50
  -5  -5  -3  601.44   30.40
   5   5   3  545.05   29.40
   5   5   3  584.54   30.70
  -6  -5  -3  562.24   28.50
  -6  -5  -3  502.45   29.00
   6   5   3  548.15   29.50
   6   5   3  557.04   29.70
  -7  -5  -3   83.79    9.20
  -7  -5  -3   90.69    8.70
   7   5   3   66.09    8.90
  -8  -5  -3   21.00    5.10
  -8  -5  -3    8.60    4.30
   8   5   3   14.70    5.50
  -9  -5  -3   23.20    5.40
  -9  -5  -3   20.00    5.60
   9   5   3   26.70    7.10
 -10  -5  -3   15.70    6.00
 -10  -5  -3   12.60    5.30
  10   5   3   13.50    6.40
 -11  -5  -3   11.20    5.40
 -11  -5  -3   10.00    5.10
  11   5   3   13.30    6.30
 -12  -5  -3    0.70    4.50
 -12  -5  -3    0.10    4.50
  12   5   3    7.30    6.00
 -13  -5  -3   29.50    7.50
  13   5   3   25.30    7.70
 -14  -5  -3   -2.00    5.10
  14   5   3    7.10    6.50
 -15  -5  -3    1.10    5.70
  17  -6  -3    6.50    5.80
 -17   6   3   16.20    7.00
  16  -6  -3    1.70    6.10
 -16   6   3    9.60    6.30
  15  -6  -3   23.10    7.40
 -15   6   3   24.70    6.70
  14  -6  -3    5.50    5.50
 -14   6   3    3.40    4.60
  13  -6  -3  138.39   12.90
 -13   6   3  127.49   11.10
  12  -6  -3    3.20    5.30
 -12   6   3    7.00    4.70
  11  -6  -3   58.39    9.60
 -11   6   3   52.89    7.00
  10  -6  -3  184.38   14.10
   9  -6  -3   59.19    8.90
   8  -6  -3   40.80    5.30
   8  -6  -3   54.49    8.10
   7  -6  -3   76.49    9.30
   7  -6  -3   88.89    6.50
   6  -6  -3   60.49    7.80
   6  -6  -3   61.99    4.70
  -6   6   3   61.99    5.10
  -6   6   3   36.90    4.70
   5  -6  -3   23.50    5.20
   5  -6  -3   16.40    3.00
  -5   6   3   24.90    3.50
  -5   6   3   25.60    3.50
  -5   6   3   16.70    3.20
   4  -6  -3  242.88   15.90
   4  -6  -3  273.37   14.40
  -4   6   3  258.87   14.60
  -4   6   3  286.47   14.40
   3  -6  -3  483.35   24.40
   3  -6  -3  480.95   25.80
  -3   6   3  479.55   24.70
   2  -6  -3  186.88   10.50
   2  -6  -3  165.68   11.00
  -2   6   3  201.08   11.50
   1  -6  -3    0.90    2.40
   1  -6  -3    5.00    1.80
   1  -6  -3    5.90    2.60
  -1   6   3    6.80    3.00
  -1   6   3    2.60    2.30
  -1   6   3    3.50    2.10
   0  -6  -3    5.00    2.70
   0  -6  -3    1.70    2.40
   0  -6  -3    5.10    2.00
   0   6   3    4.50    3.20
   0   6   3    5.70    2.40
   0   6   3    4.80    1.90
   0   6   3    2.70    2.30
  -1  -6  -3  165.48   10.30
  -1  -6  -3  167.18   11.20
  -1  -6  -3  177.78    9.80
   1   6   3  198.58   11.70
   1   6   3  165.68   10.00
   1   6   3  176.28   11.00
   1   6   3  168.88   10.30
  -2  -6  -3   89.29    7.50
  -2  -6  -3   74.79    6.10
   2   6   3   92.99    8.10
   2   6   3   78.39    6.20
   2   6   3  116.79    7.80
   2   6   3   95.59    6.90
  -3  -6  -3   15.70    4.10
   3   6   3   17.20    3.10
   3   6   3   24.80    5.30
   3   6   3   19.60    4.10
   3   6   3   19.90    4.10
  -4  -6  -3   82.79    8.70
   4   6   3   70.99    7.00
   4   6   3   81.99    6.20
   4   6   3   91.69    9.60
   4   6   3   78.09    7.20
  -5  -6  -3   78.79    7.30
  -5  -6  -3   97.89   10.00
   5   6   3   71.89    8.90
   5   6   3   87.49    6.40
   5   6   3   83.49    7.90
  -6  -6  -3  111.49    9.10
  -6  -6  -3  127.99   10.20
   6   6   3  131.59   11.00
  -7  -6  -3   -3.80    3.10
  -7  -6  -3    9.40    4.10
   7   6   3   15.20    5.60
  -8  -6  -3   44.70    7.00
  -8  -6  -3   41.10    7.10
   8   6   3   45.00    7.90
  -9  -6  -3  158.28   12.50
  -9  -6  -3  151.28   12.20
   9   6   3  161.78   13.60
 -10  -6  -3   24.60    6.30
  10   6   3   41.50    8.80
 -11  -6  -3   15.30    5.50
 -11  -6  -3   16.40    6.20
  11   6   3   16.30    6.70
 -12  -6  -3   14.40    5.90
 -12  -6  -3    9.30    5.60
  12   6   3   11.60    7.20
 -13  -6  -3    3.30    5.40
  13   6   3    7.70    6.90
 -14  -6  -3   24.10    7.30
  14   6   3   36.00    8.60
  17  -7  -3    6.80    6.00
 -17   7   3   22.50    7.10
  16  -7  -3    6.70    6.60
 -16   7   3   19.70    6.60
  15  -7  -3    9.30    5.80
 -15   7   3   11.90    6.20
  14  -7  -3    3.60    5.60
 -14   7   3    5.10    4.90
  13  -7  -3   42.20    9.30
 -13   7   3   35.80    7.10
  12  -7  -3   17.80    6.90
 -12   7   3   33.80    6.50
  11  -7  -3  218.78   17.10
 -11   7   3  252.47   15.40
  10  -7  -3  120.79   13.60
 -10   7   3  111.29    9.20
   9  -7  -3  120.59   13.00
  -9   7   3   88.89    9.00
   8  -7  -3   99.49    7.10
   8  -7  -3  112.69   12.40
   7  -7  -3  160.38    9.80
   7  -7  -3  173.28   12.50
   6  -7  -3    2.70    3.40
   6  -7  -3    3.10    2.40
  -6   7   3    1.50    2.40
  -6   7   3   -0.10    1.70
   5  -7  -3  648.64   32.20
   5  -7  -3  636.44   34.10
  -5   7   3  646.04   32.20
  -5   7   3  637.54   32.30
   4  -7  -3  846.62   41.70
   4  -7  -3  812.22   43.20
  -4   7   3  853.21   41.90
  -4   7   3  856.01   41.70
   3  -7  -3  210.88   12.30
   3  -7  -3  203.38   13.00
   3  -7  -3  196.28   11.60
  -3   7   3  197.68   12.10
  -3   7   3  198.88   11.70
   2  -7  -3  402.16   21.80
   2  -7  -3  382.76   20.80
  -2   7   3  408.66   21.10
  -2   7   3  419.16   21.80
   0  -7  -3   12.20    3.40
   0  -7  -3   15.30    4.10
   0  -7  -3    3.90    2.20
   0   7   3   18.10    3.70
   0   7   3   14.40    3.40
   0   7   3    8.90    3.60
  -1  -7  -3   11.80    3.30
  -1  -7  -3   11.40    3.40
  -1  -7  -3    7.80    2.30
   1   7   3    7.20    3.20
   1   7   3   15.60    3.40
   1   7   3    8.60    4.00
  -2  -7  -3   51.09    5.60
  -2  -7  -3   40.90    6.40
   2   7   3   31.40    4.10
   2   7   3   37.30    5.40
   2   7   3   46.20    5.40
   2   7   3   39.20    6.20
  -3  -7  -3   42.90    6.50
   3   7   3   58.79    6.60
   3   7   3   50.79    6.80
   3   7   3   47.60    5.00
   3   7   3   59.19    7.50
  -4  -7  -3   -0.70    2.90
   4   7   3   -0.20    3.20
   4   7   3    2.80    3.80
   4   7   3    4.00    2.50
  -5  -7  -3    3.40    3.60
   5   7   3    3.60    4.10
   5   7   3    7.70    4.50
  -6  -7  -3   86.29   10.20
   6   7   3  108.19   11.30
   6   7   3  109.89   10.80
  -7  -7  -3   30.00    6.30
  -7  -7  -3   29.00    5.80
   7   7   3   24.50    6.70
   7   7   3   20.00    5.90
  -8  -7  -3   30.70    6.80
  -8  -7  -3   44.90    7.10
   8   7   3   41.30    8.20
   8   7   3   43.90    7.90
  -9  -7  -3    0.50    4.30
  -9  -7  -3    1.30    3.90
   9   7   3   -0.70    5.20
 -10  -7  -3    4.70    4.80
 -10  -7  -3   -5.50    4.20
  10   7   3    2.30    5.60
 -11  -7  -3   26.00    6.30
 -11  -7  -3    3.40    4.80
  11   7   3   25.90    8.10
 -12  -7  -3    2.00    5.00
 -12  -7  -3    0.10    4.60
  12   7   3   17.10    7.40
 -13  -7  -3   -4.20    5.30
 -13  -7  -3   -1.30    5.30
  13   7   3   11.40    7.10
 -14  -7  -3    9.50    6.50
  14   7   3   18.80    7.90
  17  -8  -3    8.20    6.10
 -17   8   3   17.50    7.20
  16  -8  -3    1.10    5.40
 -16   8   3    0.70    5.80
  15  -8  -3    9.50    5.30
 -15   8   3   10.90    5.90
  14  -8  -3    7.00    5.60
 -14   8   3    2.90    5.50
  13  -8  -3    3.90    5.10
 -13   8   3   -2.70    5.10
  12  -8  -3    2.90    5.20
 -12   8   3    3.10    4.70
  11  -8  -3   38.70    7.80
  11  -8  -3   30.40    5.20
 -11   8   3   37.60    6.30
  10  -8  -3   64.79   10.30
 -10   8   3   71.89    8.20
   9  -8  -3   29.10    4.30
   9  -8  -3   41.90    8.40
  -9   8   3   31.10    5.60
   8  -8  -3   27.60    6.50
   8  -8  -3   17.80    3.60
  -8   8   3   17.10    4.40
   7  -8  -3   17.00    3.60
   7  -8  -3   19.40    5.40
  -7   8   3   16.20    3.90
  -7   8   3   15.30    3.70
   6  -8  -3  473.65   26.70
   6  -8  -3  475.15   24.60
  -6   8   3  479.55   24.70
  -6   8   3  458.35   24.80
   5  -8  -3  100.49    7.50
   5  -8  -3   96.59    9.10
   5  -8  -3   98.09    7.70
  -5   8   3   96.29    7.70
  -5   8   3  106.09    7.50
  -5   8   3  102.09    7.40
   4  -8  -3    2.60    2.70
   4  -8  -3    5.70    2.50
   4  -8  -3    5.40    3.90
  -4   8   3    6.30    3.00
  -4   8   3    6.40    2.60
  -4   8   3    3.50    2.70
   3  -8  -3   38.80    6.60
   3  -8  -3   28.40    4.20
   3  -8  -3   50.59    6.50
  -3   8   3   50.29    6.00
  -3   8   3   44.20    5.50
   2  -8  -3   59.39    7.20
   2  -8  -3   54.59    5.50
   2  -8  -3   75.49    8.30
  -2   8   3   72.89    7.40
  -2   8   3   61.59    6.50
   1  -8  -3  228.28   13.60
   1  -8  -3  223.68   12.20
   1  -8  -3  203.48   13.40
  -1   8   3  181.88   13.60
  -1   8   3  217.28   13.50
  -1   8   3  207.18   12.60
   0  -8  -3   76.29    7.00
   0  -8  -3   87.79    8.40
   0  -8  -3   70.39    5.70
   0   8   3   61.09    7.00
   0   8   3   74.09    8.20
   0   8   3   68.19    6.60
  -1  -8  -3  124.39    9.70
  -1  -8  -3  126.29    8.90
   1   8   3  114.29    9.40
   1   8   3  129.69   10.20
   1   8   3  129.89    8.90
  -2  -8  -3   18.90    4.70
  -2  -8  -3   27.50    4.50
   2   8   3   29.40    4.90
   2   8   3   25.10    5.80
  -3  -8  -3   14.80    4.50
   3   8   3   12.40    4.20
   3   8   3   17.00    5.60
  -4  -8  -3   56.19    8.10
   4   8   3   52.59    7.70
   4   8   3   39.00    6.70
  -5  -8  -3    7.70    4.30
   5   8   3   14.40    5.50
   5   8   3    8.60    4.50
  -6  -8  -3   81.69   10.10
   6   8   3   78.29   10.20
   6   8   3   96.39   10.20
  -7  -8  -3   16.00    5.70
   7   8   3   26.40    6.30
   7   8   3   36.00    8.20
  -8  -8  -3    1.20    4.20
   8   8   3    2.60    5.30
   8   8   3   -0.70    4.90
  -9  -8  -3   35.90    7.70
   9   8   3   22.80    7.40
   9   8   3   27.80    7.70
 -10  -8  -3   13.50    5.50
  10   8   3    6.30    6.30
  10   8   3    3.90    5.30
 -11  -8  -3    9.00    5.20
 -11  -8  -3   13.40    6.30
  11   8   3    4.70    5.60
  11   8   3   12.90    7.00
 -12  -8  -3   -0.10    5.10
 -12  -8  -3   -7.30    5.10
  12   8   3   -0.80    6.10
  12   8   3    0.40    6.40
 -13  -8  -3   10.80    6.00
 -13  -8  -3    3.00    4.80
  13   8   3    7.70    7.30
  13   8   3    1.50    6.00
  16  -9  -3   12.80    7.10
 -16   9   3    3.40    5.80
  15  -9  -3    5.00    5.70
 -15   9   3    2.40    5.30
  14  -9  -3   17.50    6.90
 -14   9   3    6.20    5.00
  13  -9  -3   -1.60    4.70
 -13   9   3    2.90    4.90
  12  -9  -3    1.90    4.50
 -12   9   3    9.50    4.50
  11  -9  -3    2.60    4.70
 -11   9   3    9.60    4.50
  10  -9  -3    2.30    4.50
 -10   9   3   11.20    4.60
   9  -9  -3   24.30    4.50
   9  -9  -3   46.30    8.40
  -9   9   3   28.90    6.10
   8  -9  -3    3.80    3.30
   8  -9  -3    5.70    4.20
  -8   9   3    4.70    3.30
  -8   9   3    4.20    3.50
   7  -9  -3   69.79    7.20
   7  -9  -3   75.89   10.10
   7  -9  -3   61.09    6.60
  -7   9   3   64.29    6.90
  -7   9   3   59.99    7.40
   6  -9  -3   33.30    5.10
   6  -9  -3   26.00    4.50
   6  -9  -3   33.90    7.30
  -6   9   3   26.50    4.80
  -6   9   3   22.80    4.50
   5  -9  -3   30.10    5.30
   5  -9  -3   29.20    6.40
   5  -9  -3   19.00    4.10
  -5   9   3   27.90    4.80
  -5   9   3   27.20    4.80
  -5   9   3   25.00    4.60
   4  -9  -3    9.70    3.40
   4  -9  -3   10.60    3.60
   4  -9  -3   11.40    4.90
  -4   9   3    1.70    3.30
  -4   9   3    7.70    3.20
  -4   9   3   12.30    4.00
   3  -9  -3    5.50    4.00
   3  -9  -3    7.70    3.10
   3  -9  -3    9.60    3.50
  -3   9   3    8.50    4.10
  -3   9   3    7.80    3.50
   2  -9  -3   94.59    8.80
   2  -9  -3  105.09    7.60
   2  -9  -3  108.99    8.40
  -2   9   3   88.89    7.90
  -2   9   3  104.29    8.70
   1  -9  -3   11.20    3.20
   1  -9  -3   19.00    5.00
   1  -9  -3    3.70    2.90
  -1   9   3   15.10    4.20
  -1   9   3   27.70    5.60
   0  -9  -3   -0.90    3.30
   0  -9  -3    1.80    2.40
   0  -9  -3    0.60    3.20
   0   9   3   -3.40    3.40
   0   9   3    0.60    2.90
  -1  -9  -3   98.19    9.00
  -1  -9  -3   92.29    8.20
   1   9   3  104.69    8.30
   1   9   3  103.69   10.90
  -2  -9  -3   11.60    4.10
   2   9   3    7.40    3.70
   2   9   3   14.70    5.60
  -3  -9  -3  213.38   14.70
   3   9   3  225.58   15.40
   3   9   3  198.58   13.60
  -4  -9  -3    1.50    3.50
   4   9   3    8.20    4.50
   4   9   3   -3.20    4.70
  -5  -9  -3   -0.10    3.60
   5   9   3    1.40    4.60
   5   9   3    0.00    4.10
  -6  -9  -3    2.00    4.50
   6   9   3    3.10    5.20
   6   9   3    8.90    5.20
  -7  -9  -3    9.70    5.10
   7   9   3    8.10    6.60
   7   9   3   17.00    6.30
  -8  -9  -3    3.40    4.50
   8   9   3    4.70    5.60
   8   9   3    1.80    6.20
  -9  -9  -3   -0.40    4.60
   9   9   3   17.60    7.80
   9   9   3    1.90    5.30
 -10  -9  -3    3.60    5.00
  10   9   3   11.60    6.10
  10   9   3   14.90    7.40
 -11  -9  -3   -9.50    4.50
  11   9   3    8.20    7.40
  11   9   3    2.20    6.00
 -12  -9  -3    0.60    5.30
  12   9   3   -5.60    5.40
  12   9   3  -11.30    6.40
  16 -10  -3    5.40    5.60
 -16  10   3    5.40    6.50
  15 -10  -3    9.80    6.10
 -15  10   3   13.50    6.40
  14 -10  -3   11.50    6.50
 -14  10   3   11.20    6.20
  13 -10  -3    4.40    5.40
 -13  10   3    5.30    5.30
  12 -10  -3    4.10    5.40
 -12  10   3    9.50    4.90
  11 -10  -3   -2.50    4.50
 -11  10   3    5.70    4.30
  10 -10  -3   13.30    5.90
 -10  10   3    9.00    4.90
   9 -10  -3   17.40    6.80
  -9  10   3   11.60    5.20
   8 -10  -3   60.69    9.70
   8 -10  -3   70.29    7.20
  -8  10   3   76.29    7.40
  -8  10   3   69.49    8.10
   7 -10  -3   23.50    4.60
   7 -10  -3   30.80    7.10
   7 -10  -3   13.20    4.10
  -7  10   3   15.80    4.20
  -7  10   3   20.00    5.00
   6 -10  -3   52.59    8.90
   6 -10  -3   42.90    5.80
   6 -10  -3   42.20    6.10
  -6  10   3   46.60    6.50
  -6  10   3   34.00    5.40
   5 -10  -3   60.89    6.60
   5 -10  -3   60.39    9.10
   5 -10  -3   60.99    7.60
  -5  10   3   68.69    7.40
  -5  10   3   62.59    7.20
  -5  10   3   66.69    7.20
   4 -10  -3   40.90    6.10
   4 -10  -3   51.09    8.20
   4 -10  -3   42.00    5.40
  -4  10   3   39.20    6.30
  -4  10   3   44.40    6.20
   3 -10  -3   32.40    7.10
   3 -10  -3   30.10    5.20
   3 -10  -3   22.60    4.20
  -3  10   3   22.80    4.90
  -3  10   3   28.30    5.70
   2 -10  -3   13.50    3.60
   2 -10  -3   19.10    4.80
   2 -10  -3   28.00    5.90
  -2  10   3   13.70    4.60
  -2  10   3   13.80    4.90
   1 -10  -3   55.69    7.10
   1 -10  -3   62.59    8.70
   1 -10  -3   72.49    8.80
  -1  10   3   71.69    7.80
  -1  10   3   67.49    8.30
   0 -10  -3   31.90    6.30
   0 -10  -3   31.00    6.40
   0  10   3   38.90    6.10
   0  10   3   35.40    6.70
  -1 -10  -3    1.10    3.00
  -1 -10  -3    1.00    3.80
   1  10   3   -2.10    3.20
   1  10   3    3.40    5.20
  -2 -10  -3   57.39    8.40
   2  10   3   68.19    8.10
   2  10   3   54.69    8.50
  -3 -10  -3    2.30    3.50
   3  10   3    0.20    5.30
   3  10   3    1.30    4.00
  -4 -10  -3   22.80    5.90
   4  10   3   29.30    6.30
   4  10   3   18.60    6.50
  -5 -10  -3   -7.20    3.70
   5  10   3   -0.20    5.00
   5  10   3    4.10    3.90
  -6 -10  -3   17.20    5.60
   6  10   3   29.10    7.80
   6  10   3   30.40    7.10
  -7 -10  -3   -1.20    4.10
   7  10   3   -5.10    5.20
   7  10   3    1.60    5.00
  -8 -10  -3   39.80    8.10
   8  10   3   90.49   12.80
   8  10   3   65.89    9.90
  -9 -10  -3    3.10    5.30
   9  10   3   -1.20    6.50
   9  10   3    8.80    6.60
 -10 -10  -3    0.30    5.40
  10  10   3   -1.90    5.80
  10  10   3    0.40    6.90
 -11 -10  -3    9.90    6.50
  11  10   3   17.70    8.60
  11  10   3   17.60    7.90
 -12 -10  -3    4.70    6.60
  12  10   3    6.20    8.10
  12  10   3   -1.80    6.80
 -16  11   3    6.10    6.50
  15 -11  -3    6.90    6.30
 -15  11   3   -8.90    6.00
  14 -11  -3    4.70    5.90
 -14  11   3    5.80    5.80
  13 -11  -3   18.30    7.20
 -13  11   3   39.80    8.00
  12 -11  -3   -3.80    5.00
 -12  11   3    5.20    4.60
  11 -11  -3    8.80    5.80
 -11  11   3   22.80    6.10
  10 -11  -3   -4.00    4.40
 -10  11   3   -3.50    4.30
   9 -11  -3   31.70    7.70
  -9  11   3   14.20    5.30
   8 -11  -3   38.60    8.50
  -8  11   3   22.00    5.00
  -8  11   3   30.70    6.30
   7 -11  -3   21.60    6.90
   7 -11  -3   27.10    5.30
  -7  11   3   22.80    6.10
  -7  11   3   29.20    5.50
   6 -11  -3    0.30    2.60
   6 -11  -3    9.10    5.40
   6 -11  -3    1.20    3.60
  -6  11   3    0.00    3.50
  -6  11   3    6.20    3.70
   5 -11  -3    5.00    3.60
   5 -11  -3   -0.90    3.30
   5 -11  -3   10.10    5.20
  -5  11   3   -1.40    3.60
  -5  11   3    1.70    3.30
   4 -11  -3    4.40    3.50
   4 -11  -3   13.30    5.90
   4 -11  -3    7.50    3.70
  -4  11   3    8.70    4.30
  -4  11   3    9.70    4.80
   3 -11  -3   13.10    5.60
   3 -11  -3   13.90    3.90
   3 -11  -3   22.30    5.30
  -3  11   3   21.30    5.00
  -3  11   3   31.20    6.30
   2 -11  -3   25.40    6.60
   2 -11  -3   18.30    4.90
  -2  11   3   16.80    5.50
  -2  11   3    8.00    4.40
   1 -11  -3  180.68   13.60
   1 -11  -3  184.48   13.20
  -1  11   3  171.38   12.50
  -1  11   3  190.48   13.60
   0 -11  -3   56.89    8.40
   0 -11  -3   62.49    9.00
   0  11   3   61.59    8.90
   0  11   3   66.19    8.20
  -1 -11  -3  112.29   10.50
  -1 -11  -3  111.49   11.90
   1  11   3  129.09   13.20
   1  11   3  111.19   10.10
  -2 -11  -3   15.00    5.40
   2  11   3    9.20    6.30
   2  11   3   13.50    5.00
  -3 -11  -3    1.70    3.80
   3  11   3    3.20    4.60
   3  11   3   -4.50    4.90
  -4 -11  -3    3.00    4.50
   4  11   3   -4.10    3.90
   4  11   3    4.90    5.90
  -5 -11  -3   13.10    5.40
   5  11   3   43.50    7.60
   5  11   3   31.70    8.40
  -6 -11  -3    9.80    4.70
   6  11   3    9.90    6.80
   6  11   3    0.30    4.90
  -7 -11  -3   -2.20    3.50
   7  11   3    3.50    5.70
   7  11   3    9.20    6.80
  -8 -11  -3    0.60    4.40
   8  11   3   -0.90    5.40
   8  11   3    4.20    6.20
  -9 -11  -3    0.50    4.70
   9  11   3    1.10    6.00
   9  11   3   17.20    8.10
 -10 -11  -3   -0.90    5.90
  10  11   3   -0.40    5.90
  10  11   3    3.50    7.70
 -11 -11  -3    7.00    7.30
  11  11   3    7.70    8.00
  11  11   3   12.90    7.40
  15 -12  -3    1.20    6.50
 -15  12   3    7.00    6.90
  14 -12  -3   18.90    8.40
 -14  12   3   32.30    7.50
  13 -12  -3   31.20    9.60
 -13  12   3   24.70    6.80
  12 -12  -3   20.40    7.60
 -12  12   3   17.90    6.00
  11 -12  -3    5.50    6.00
 -11  12   3    2.50    4.90
  10 -12  -3    1.10    5.20
 -10  12   3   -0.90    4.70
   9 -12  -3   28.60    7.50
  -9  12   3   32.30    6.10
   8 -12  -3    8.20    5.40
  -8  12   3   26.00    5.80
   7 -12  -3   35.90    8.80
  -7  12   3   32.90    6.20
  -7  12   3   47.30    7.90
   6 -12  -3   12.20    6.30
   6 -12  -3    0.90    3.00
   6 -12  -3   -3.60    3.50
  -6  12   3   -2.80    4.20
  -6  12   3   -3.20    3.00
   5 -12  -3   25.70    7.40
   5 -12  -3   17.50    5.10
   5 -12  -3    6.10    3.90
  -5  12   3   14.10    4.60
  -5  12   3   14.20    5.00
   4 -12  -3    3.10    3.50
   4 -12  -3    8.00    4.30
   4 -12  -3    6.00    5.20
  -4  12   3    3.90    4.30
  -4  12   3    0.50    4.20
   3 -12  -3   47.50    7.50
  -3  12   3   35.50    7.20
  -3  12   3   39.50    7.00
   2 -12  -3  152.38   12.10
   2 -12  -3  180.68   13.90
  -2  12   3  149.59   11.80
  -2  12   3  133.69   12.40
   1 -12  -3  362.16   21.40
   1 -12  -3  317.07   20.40
  -1  12   3  300.97   19.50
  -1  12   3  341.17   20.90
   0 -12  -3    2.20    4.50
   0 -12  -3    6.00    4.00
   0  12   3   -2.20    4.60
   0  12   3    9.10    5.80
  -1 -12  -3   34.90    7.30
   1  12   3   51.39    7.80
   1  12   3   69.69   10.10
  -2 -12  -3   88.29   11.00
   2  12   3   86.79   11.60
   2  12   3   85.39   10.00
  -3 -12  -3   -0.40    3.90
   3  12   3   -0.10    4.60
   3  12   3   -4.70    6.00
  -4 -12  -3   50.99    9.10
   4  12   3   72.59    9.40
   4  12   3   76.39   11.50
  -5 -12  -3  110.29   13.20
   5  12   3  114.39   12.30
   5  12   3  127.99   15.10
  -6 -12  -3   15.10    6.20
   6  12   3   23.70    6.60
   6  12   3   25.10    8.10
  -7 -12  -3    0.20    4.40
   7  12   3    5.90    6.10
   7  12   3    2.60    7.30
  -8 -12  -3    5.20    5.10
   8  12   3    8.20    5.90
   8  12   3   12.80    8.10
  -9 -12  -3   -3.60    5.00
   9  12   3   -3.10    7.40
   9  12   3   -3.00    5.70
 -10 -12  -3    0.00    6.50
  10  12   3    9.20    8.20
  10  12   3   13.20    7.10
  14 -13  -3   -0.90    5.60
 -14  13   3    3.90    6.00
  13 -13  -3    7.00    6.90
 -13  13   3    4.90    5.50
  12 -13  -3    3.20    5.80
 -12  13   3   16.90    6.30
  11 -13  -3   17.00    7.10
 -11  13   3   23.80    6.60
  10 -13  -3    3.40    5.30
 -10  13   3    8.40    5.80
   9 -13  -3   -2.70    4.60
  -9  13   3    2.20    4.30
   8 -13  -3  125.89   15.60
  -8  13   3  139.79   11.60
   7 -13  -3   25.00    7.80
  -7  13   3    3.30    4.80
   6 -13  -3   89.79    9.10
   6 -13  -3  117.49   11.70
   6 -13  -3  127.49   15.30
  -6  13   3   74.19    9.40
  -6  13   3   97.69   10.50
   5 -13  -3   17.60    7.20
   5 -13  -3   17.10    5.00
  -5  13   3   11.10    5.00
  -5  13   3   24.50    6.40
   4 -13  -3   18.30    5.50
   4 -13  -3   21.50    7.10
  -4  13   3   23.60    6.10
   3 -13  -3   -0.90    3.20
   3 -13  -3    6.20    4.60
  -3  13   3   16.00    6.20
  -3  13   3   10.70    4.90
   2 -13  -3  120.19   11.50
   2 -13  -3  160.68   13.70
  -2  13   3  132.59   11.30
  -2  13   3  140.19   13.70
   1 -13  -3   16.10    6.70
   1 -13  -3    2.20    4.00
  -1  13   3   11.60    6.30
  -1  13   3    8.70    4.80
   0 -13  -3    3.80    4.40
   0  13   3   -5.50    4.10
   0  13   3    0.70    5.40
  -1 -13  -3   -2.10    3.80
   1  13   3    2.10    5.50
   1  13   3   -3.30    4.30
  -2 -13  -3    7.30    5.40
   2  13   3    7.40    4.90
   2  13   3    7.40    6.80
  -3 -13  -3   32.20    7.60
   3  13   3   29.70    7.00
   3  13   3   59.09   10.60
  -4 -13  -3    4.70    4.70
   4  13   3    9.80    5.60
   4  13   3    6.60    7.40
  -5 -13  -3    4.30    4.80
   5  13   3   10.40    5.90
   5  13   3    7.40    7.60
  -6 -13  -3    1.90    5.20
   6  13   3   -9.80    4.50
   6  13   3  -11.60    6.60
  -7 -13  -3   -2.60    4.60
   7  13   3    8.10    6.40
   7  13   3    8.50    8.40
  -8 -13  -3    6.50    5.60
   8  13   3    5.40    8.70
   8  13   3    6.00    6.70
  -9 -13  -3    2.20    5.60
   9  13   3   -8.90    7.60
   9  13   3    0.90    5.60
  13 -14  -3   -3.30    6.60
 -13  14   3   -2.70    5.40
  12 -14  -3    5.30    7.00
 -12  14   3    7.60    5.90
  11 -14  -3    6.80    6.30
 -11  14   3   -0.40    5.50
  10 -14  -3   11.70    6.70
 -10  14   3    7.20    5.90
   9 -14  -3    5.80    6.60
  -9  14   3   -2.10    5.10
   8 -14  -3    2.20    5.90
  -8  14   3   -0.50    4.80
   7 -14  -3    0.20    5.20
  -7  14   3   -0.60    4.90
   6 -14  -3   14.70    7.20
  -6  14   3    9.60    5.50
   5 -14  -3    0.30    7.10
   5 -14  -3   10.70    4.70
  -5  14   3    7.40    5.20
   4 -14  -3   42.10    7.90
   4 -14  -3   44.60    9.90
  -4  14   3   31.60    6.80
   3 -14  -3    6.00    4.80
   3 -14  -3    6.10    5.80
  -3  14   3   -4.70    5.60
  -3  14   3    4.00    5.40
   2 -14  -3    4.40    6.60
   2 -14  -3    9.80    4.70
  -2  14   3    2.10    5.50
  -2  14   3   -4.30    4.50
   1 -14  -3   11.10    7.30
   1 -14  -3   13.90    6.10
  -1  14   3    8.40    6.40
  -1  14   3   14.40    5.70
   0 -14  -3   -4.60    4.10
   0  14   3    5.00    4.90
   0  14   3    4.60    6.40
  -1 -14  -3   -1.30    4.80
   1  14   3   14.40    7.20
   1  14   3   -6.00    4.50
  -2 -14  -3   -2.10    4.20
   2  14   3   -2.30    5.00
   2  14   3    2.50    6.40
  -3 -14  -3    8.10    6.10
   3  14   3    7.30    7.40
   3  14   3    3.00    5.80
  -4 -14  -3    9.10    6.20
   4  14   3   44.40    8.20
   4  14   3   16.50    8.00
  -5 -14  -3    4.00    5.00
   5  14   3   -0.60    7.10
   5  14   3    4.00    5.90
  -6 -14  -3    5.60    5.60
   6  14   3    7.20    8.00
   6  14   3    4.80    5.40
  -7 -14  -3    2.30    5.30
   7  14   3    1.50    8.00
   7  14   3   -4.10    5.10
  12 -15  -3    3.10    6.30
 -12  15   3   -1.40    5.70
  11 -15  -3    0.70    5.70
 -11  15   3   -7.30    5.30
  10 -15  -3    9.70    7.70
 -10  15   3   17.00    6.60
   9 -15  -3   14.20    7.40
  -9  15   3   12.10    6.50
   8 -15  -3   19.50    7.40
  -8  15   3    5.30    5.30
   7 -15  -3    5.90    7.00
  -7  15   3    8.90    5.70
   6 -15  -3   -6.40    6.60
  -6  15   3    3.70    6.00
   5 -15  -3   34.00    7.40
   5 -15  -3   45.60   10.90
  -5  15   3   47.30    8.50
   4 -15  -3   -2.10    6.40
   4 -15  -3    2.00    4.70
  -4  15   3    1.80    5.10
   3 -15  -3    8.50    7.50
   3 -15  -3   15.50    6.20
  -3  15   3    5.60    5.50
   2 -15  -3   -3.30    6.10
   2 -15  -3    2.30    4.40
  -2  15   3    4.70    5.60
  -2  15   3    4.10    5.30
   1 -15  -3   10.30    5.70
  -1  15   3   -1.90    6.20
  -1  15   3   11.20    5.90
   0 -15  -3    5.80    5.40
   0  15   3    5.20    5.80
   0  15   3    0.60    6.90
  -1 -15  -3   16.20    6.30
   1  15   3   -2.10    4.60
   1  15   3   -0.50    6.90
  -2 -15  -3   -7.60    4.20
   2  15   3   -4.10    6.30
   2  15   3    6.90    6.10
  -3 -15  -3    2.40    5.60
   3  15   3    1.30    5.40
   3  15   3   -3.20    7.00
  -4 -15  -3    3.50    5.70
   4  15   3   -2.60    5.60
   4  15   3   20.00    9.00
  -5 -15  -3    5.80    6.50
   5  15   3   15.30    6.90
   5  15   3   18.50    9.50
  -6 -15  -3    2.00    5.70
   6  15   3   14.20    9.10
   6  15   3   12.10    6.70
  11 -16  -3   -4.10    6.70
 -11  16   3    1.50    6.10
  10 -16  -3    0.70    6.40
 -10  16   3   -0.60    5.70
   9 -16  -3   -2.10    5.90
  -9  16   3   -1.90    6.00
   8 -16  -3   -1.00    7.70
  -8  16   3    7.40    6.10
   7 -16  -3   29.70   10.10
  -7  16   3   18.10    6.60
   6 -16  -3   -0.80    7.50
  -6  16   3    4.10    6.10
   5 -16  -3   15.10    8.40
  -5  16   3   10.10    6.40
   4 -16  -3    5.60    5.60
   4 -16  -3   20.20    9.20
  -4  16   3   21.80    6.80
   3 -16  -3    1.70    7.00
   3 -16  -3   -1.80    4.70
  -3  16   3    3.70    5.40
   2 -16  -3    6.70    5.30
  -2  16   3    6.30    5.80
  -2  16   3    0.10   10.70
   1 -16  -3    1.50    5.60
  -1  16   3    0.70    6.80
  -1  16   3    4.10    5.90
   0 -16  -3   -0.90    5.50
   0  16   3    5.70    6.00
   0  16   3    2.90    7.30
  -1 -16  -3   -2.20    5.30
   1  16   3   -4.50    5.70
   1  16   3   10.70    8.00
  -2 -16  -3    3.30    5.40
   2  16   3   -3.50    5.60
   2  16   3    5.80    8.00
  -3 -16  -3   18.80    7.30
   3  16   3    3.50    8.30
   3  16   3   20.40    7.80
  -4 -16  -3   -9.10    4.70
   4  16   3   -6.50    8.10
   4  16   3    5.10    7.00
   9 -17  -3   -1.30    8.10
  -9  17   3    3.30    6.40
   8 -17  -3   -0.60    8.20
  -8  17   3    4.40    6.80
   7 -17  -3   -0.30    9.00
  -7  17   3   -0.20    6.10
   6 -17  -3   -8.10    7.90
  -6  17   3   11.20    7.10
   5 -17  -3    5.30    8.90
  -5  17   3    6.00    6.20
   4 -17  -3    7.10    5.80
   4 -17  -3   -0.40    5.70
  -4  17   3   25.80    7.30
   3 -17  -3   11.60   10.40
   3 -17  -3    9.60    6.30
  -3  17   3   -5.10    5.30
   2 -17  -3    2.00    5.60
  -2  17   3    1.70    6.00
   1 -17  -3    0.20    5.40
  -1  17   3    2.50    7.30
  -1  17   3   -5.30    5.50
   0 -17  -3   -1.90    5.40
   0  17   3   11.30    8.00
   0  17   3    3.20    6.30
  -1 -17  -3    5.60    6.60
   1  17   3    4.30    8.50
   1  17   3    2.50    6.20
  -2 -17  -3    4.00    6.80
   2  17   3   13.20    6.90
   2  17   3   12.00    9.30
  -4  18   3    4.50    6.60
   3 -18  -3    4.60    6.20
   1  18  -4   -1.70    8.00
   1  18  -4    0.40    5.40
  -1 -18   4   -1.20    5.40
  -1 -18   4   -2.70    6.80
   0  18  -4    0.80    5.60
   0  18  -4    5.10    9.30
   0 -18   4    3.70    5.50
   0 -18   4    4.90    7.30
  -1  18  -4   12.00    6.10
   1 -18   4   12.70    6.30
  -2  18  -4    6.30    6.40
   2 -18   4    4.80    7.70
  -3  18  -4   50.09    9.20
  -4  18  -4    8.30    6.20
  -5  18  -4    5.10    6.10
  -6  18  -4   -1.30    5.30
  -7  18  -4    0.70    5.70
  -8  18  -4    3.10    6.70
   4  17  -4   11.70    6.20
  -4 -17   4    5.00    6.30
   3  17  -4    6.30    5.70
   3  17  -4   10.00    7.90
  -3 -17   4    1.40    5.90
  -3 -17   4    5.70    6.90
   2  17  -4    6.40    6.80
   2  17  -4   13.50    7.80
  -2 -17   4    1.50    5.70
  -2 -17   4    2.40    6.00
   1  17  -4   -1.50    5.40
   1  17  -4    4.80    6.90
  -1 -17   4    2.00    5.70
  -1 -17   4   -3.50    5.00
   0  17  -4    6.50    7.70
   0  17  -4   13.00    6.70
   0 -17   4   22.40    7.60
   0 -17   4   15.00    6.40
  -1  17  -4    0.40    4.90
   1 -17   4    0.00    4.70
   1 -17   4    7.60    6.60
  -2  17  -4    9.60    5.60
   2 -17   4    8.50    5.40
  -3  17  -4   20.10    6.40
  -4  17  -4   -8.70    4.70
  -5  17  -4    6.20    5.80
  -6  17  -4    6.20    6.50
  -7  17  -4    2.10    5.40
  -8  17  -4   -1.10    5.40
  -9  17  -4   -0.70    5.10
 -10  17  -4   -0.90    5.60
  10 -17   4   12.70    7.80
   5  16  -4   -5.60    6.60
   5  16  -4    4.20    6.30
  -5 -16   4    2.70    5.90
  -5 -16   4    8.30    6.50
   4  16  -4   -7.80    5.50
   4  16  -4    9.10    7.10
  -4 -16   4    5.60    5.70
  -4 -16   4    6.20    6.80
   3  16  -4   15.10    7.80
   3  16  -4    4.70    5.40
  -3 -16   4    8.00    6.20
  -3 -16   4    1.10    5.90
   2  16  -4    0.20    6.90
   2  16  -4   -6.10    5.00
  -2 -16   4    0.60    4.90
  -2 -16   4    1.70    6.60
   1  16  -4    7.20    7.30
   1  16  -4    4.10    5.10
  -1 -16   4   -4.20    4.40
  -1 -16   4   -3.40    5.80
   0  16  -4   32.30    8.40
   0  16  -4   26.20    6.80
   0 -16   4   35.20    7.80
   0 -16   4   51.29   10.20
  -1  16  -4   21.50    7.20
  -1  16  -4   11.90    5.80
   1 -16   4   14.80    7.00
   1 -16   4   12.10    6.00
  -2  16  -4   16.10    6.00
   2 -16   4   20.80    6.10
  -3  16  -4    5.00    5.40
   3 -16   4   11.70    6.20
  -4  16  -4    0.50    5.00
  -5  16  -4    4.10    5.50
  -6  16  -4   -2.60    5.70
  -7  16  -4    0.60    4.70
  -8  16  -4    1.00    5.40
   8 -16   4   -1.70    4.80
  -9  16  -4   -6.90    4.80
   9 -16   4   -0.50    6.00
 -10  16  -4   -1.00    5.30
  10 -16   4    2.40    6.70
 -11  16  -4   -6.20    5.20
  11 -16   4   -2.60    5.90
 -12  16  -4    5.90    6.40
   7  15  -4   -5.40    5.20
   7  15  -4    3.00    6.60
  -7 -15   4    6.10    6.90
  -7 -15   4   -1.80    5.80
   6  15  -4    3.60    5.60
   6  15  -4   -8.20    5.90
  -6 -15   4   -3.00    4.60
  -6 -15   4   -1.70    5.70
   5  15  -4    8.60    6.70
   5  15  -4    2.40    5.60
  -5 -15   4    8.60    6.20
  -5 -15   4    0.10    5.40
   4  15  -4    2.70    6.50
   4  15  -4   -2.70    4.80
  -4 -15   4   13.10    6.20
  -4 -15   4    8.40    6.10
   3  15  -4   -5.30    6.10
   3  15  -4   -9.70    4.30
  -3 -15   4   -4.40    4.30
  -3 -15   4    1.20    5.10
   2  15  -4   16.80    7.30
   2  15  -4   18.40    6.60
  -2 -15   4    8.30    5.90
  -2 -15   4   13.70    5.70
   1  15  -4   25.60    7.00
   1  15  -4   20.90    7.70
  -1 -15   4   34.20    7.40
  -1 -15   4   21.00    6.70
   0  15  -4    2.00    6.40
   0  15  -4   -6.90    4.10
   0 -15   4    4.10    4.70
   0 -15   4    8.80    5.90
  -1  15  -4  157.68   14.30
  -1  15  -4  143.69   12.80
   1 -15   4  176.88   14.00
   1 -15   4  159.48   13.30
  -2  15  -4   41.80    7.60
  -2  15  -4   64.39   10.20
   2 -15   4   56.09    8.60
   2 -15   4   49.10    9.20
  -3  15  -4    5.80    5.70
   3 -15   4    8.70    4.20
  -4  15  -4   44.60    8.20
  -5  15  -4    4.60    4.90
  -6  15  -4   -0.30    4.90
  -7  15  -4    3.00    4.70
   7 -15   4    2.90    5.50
  -8  15  -4   -0.90    4.40
   8 -15   4    2.60    5.30
  -9  15  -4    2.00    5.00
   9 -15   4    9.80    6.80
 -10  15  -4   -3.90    5.00
  10 -15   4    3.30    6.80
 -11  15  -4   -0.80    5.50
  11 -15   4    3.10    5.50
 -12  15  -4   27.90    7.10
  12 -15   4   19.60    7.90
 -13  15  -4   17.90    6.80
  13 -15   4    4.10    7.90
   8  14  -4   -2.30    6.10
   8  14  -4    1.70    5.20
  -8 -14   4    5.70    6.40
  -8 -14   4   -1.10    5.20
   7  14  -4    5.70    6.40
   7  14  -4    4.60    5.30
  -7 -14   4    3.80    5.10
  -7 -14   4    8.90    5.80
   6  14  -4   12.90    7.20
   6  14  -4    4.80    5.70
  -6 -14   4    5.30    5.00
  -6 -14   4    0.80    5.00
   5  14  -4    6.10    5.00
   5  14  -4    9.50    7.80
  -5 -14   4    2.30    4.90
  -5 -14   4    1.30    4.50
   4  14  -4   11.50    6.70
   4  14  -4   12.30    5.50
  -4 -14   4   11.00    5.40
  -4 -14   4   10.30    6.00
   3  14  -4    8.70    6.90
   3  14  -4    6.00    5.00
  -3 -14   4    5.90    6.40
  -3 -14   4   13.30    5.70
   2  14  -4   14.30    5.60
   2  14  -4    3.30    6.50
  -2 -14   4   13.90    6.40
  -2 -14   4    9.70    5.50
   1  14  -4   27.70    8.40
   1  14  -4   29.20    6.70
  -1 -14   4   29.60    7.50
  -1 -14   4   24.40    6.60
   0  14  -4    6.30    5.90
   0  14  -4    5.70    4.40
   0 -14   4   -3.90    4.80
   0 -14   4    2.60    4.00
  -1  14  -4   60.39    9.90
  -1  14  -4   63.39    9.20
   1 -14   4   62.49    9.30
   1 -14   4   58.59    9.40
  -2  14  -4   98.69   11.60
  -2  14  -4   81.89    9.80
   2 -14   4   75.69   10.30
   2 -14   4   83.49    9.90
  -3  14  -4    6.00    4.80
   3 -14   4    8.50    4.10
   3 -14   4    9.20    5.00
  -4  14  -4    3.70    4.90
  -5  14  -4   62.09    8.80
  -6  14  -4   11.30    5.40
  -7  14  -4   38.20    7.30
   7 -14   4   35.60    9.00
  -8  14  -4    6.70    4.70
   8 -14   4    2.50    5.50
  -9  14  -4    5.10    5.20
   9 -14   4    2.20    5.30
 -10  14  -4   12.50    6.00
  10 -14   4   23.20    7.90
 -11  14  -4    6.90    5.40
  11 -14   4   -3.30    6.10
 -12  14  -4   12.30    5.60
  12 -14   4    1.90    6.10
 -13  14  -4    5.40    5.40
  13 -14   4   13.50    8.40
 -14  14  -4    8.70    5.80
  14 -14   4   12.60    7.90
  10  13  -4   10.50    6.40
  10  13  -4   13.90    7.60
 -10 -13   4   13.60    6.90
 -10 -13   4   12.30    7.40
   9  13  -4    8.10    6.30
   9  13  -4    7.00    5.40
  -9 -13   4    1.00    5.50
  -9 -13   4    5.20    5.20
   8  13  -4    1.30    5.40
   8  13  -4    7.00    6.50
  -8 -13   4   -0.50    5.00
  -8 -13   4   -2.20    4.80
   7  13  -4    5.30    4.90
   7  13  -4   23.10    7.90
  -7 -13   4    2.30    5.50
  -7 -13   4    1.80    4.90
   6  13  -4    8.00    5.10
   6  13  -4    0.70    5.80
  -6 -13   4   -0.80    3.70
  -6 -13   4    5.90    6.10
   5  13  -4    0.00    5.00
   5  13  -4   10.50    6.40
  -5 -13   4    2.50    4.20
  -5 -13   4   -1.90    4.70
   4  13  -4    6.00    4.50
   4  13  -4   -1.60    5.60
  -4 -13   4    4.10    5.20
  -4 -13   4    2.40    5.10
   3  13  -4   11.20    5.10
   3  13  -4   -5.90    5.70
  -3 -13   4   -0.20    3.60
  -3 -13   4    2.60    4.30
   2  13  -4  151.68   15.00
   2  13  -4  128.39   11.30
  -2 -13   4  136.59   12.20
  -2 -13   4  136.89   12.60
   1  13  -4   35.90    6.60
   1  13  -4   41.80    8.30
  -1 -13   4   41.50    7.80
  -1 -13   4   44.60    8.10
   0  13  -4   37.50    8.00
   0  13  -4   24.40    6.20
   0 -13   4   32.00    7.10
   0 -13   4   33.60    7.00
  -1  13  -4   -1.10    4.90
  -1  13  -4    4.20    3.90
   1 -13   4    0.70    3.30
   1 -13   4    8.40    4.40
  -2  13  -4   66.09    9.60
  -2  13  -4   81.69    9.30
   2 -13   4   83.89    9.60
   2 -13   4   65.99    8.50
  -3  13  -4   -0.30    5.00
  -3  13  -4    7.20    4.40
   3 -13   4    1.80    4.20
   3 -13   4    2.10    3.20
  -4  13  -4   39.80    7.30
   4 -13   4   40.70    6.40
  -5  13  -4   12.00    4.20
  -6  13  -4   17.00    5.40
   6 -13   4   14.40    6.30
  -7  13  -4  111.69   10.50
   7 -13   4   92.79   13.60
  -8  13  -4    0.60    4.00
   8 -13   4   -0.50    4.40
   8 -13   4   -1.80    4.90
  -9  13  -4    2.60    4.50
   9 -13   4    7.10    6.10
 -10  13  -4   -1.00    4.70
  10 -13   4    3.40    6.00
 -11  13  -4    4.40    4.60
  11 -13   4   -1.40    5.40
 -12  13  -4    5.90    5.20
  12 -13   4    1.60    5.70
 -13  13  -4   10.70    6.00
  13 -13   4    7.80    7.40
 -14  13  -4   12.20    6.40
  14 -13   4    2.70    6.50
  11  12  -4    4.90    5.50
  11  12  -4   -4.60    6.60
 -11 -12   4   -1.80    5.90
 -11 -12   4    0.90    5.60
  10  12  -4    1.40    5.60
  10  12  -4   -3.00    6.00
 -10 -12   4   -2.90    4.90
 -10 -12   4   -1.10    4.60
   9  12  -4    5.70    5.30
   9  12  -4    3.10    5.90
  -9 -12   4    3.10    5.20
  -9 -12   4    6.50    5.50
   8  12  -4   13.30    5.90
   8  12  -4   18.70    7.50
  -8 -12   4    6.60    5.90
  -8 -12   4   13.50    6.40
   7  12  -4    1.60    4.20
   7  12  -4    1.60    5.90
  -7 -12   4   -2.10    4.40
  -7 -12   4    2.40    4.30
   6  12  -4   10.40    5.10
   6  12  -4   -1.60    5.50
  -6 -12   4    9.40    5.10
  -6 -12   4    3.10    4.50
   5  12  -4   31.20    7.70
   5  12  -4   44.30    7.20
  -5 -12   4   24.00    6.40
  -5 -12   4   43.70    8.70
   4  12  -4    5.10    5.80
   4  12  -4    1.50    4.20
  -4 -12   4   12.10    5.10
  -4 -12   4    7.10    5.00
   3  12  -4   17.90    5.20
   3  12  -4   25.70    6.60
  -3 -12   4   20.20    5.50
  -3 -12   4   16.90    5.90
   2  12  -4   76.49    9.00
   2  12  -4   82.69   11.00
  -2 -12   4   75.59   10.00
  -2 -12   4   59.59    9.30
   1  12  -4    6.50    5.20
   1  12  -4    9.40    4.40
  -1 -12   4    1.00    3.60
  -1 -12   4    5.20    4.50
   0  12  -4   20.30    5.90
   0  12  -4   10.10    4.30
   0 -12   4   20.80    5.70
   0 -12   4    7.60    3.70
  -1  12  -4   -1.20    3.20
  -1  12  -4   -3.40    4.10
   1 -12   4    4.70    3.70
   1 -12   4    3.40    3.90
  -2  12  -4   63.89    8.50
  -2  12  -4   63.79    7.80
   2 -12   4   41.70    6.80
   2 -12   4   58.39    8.00
  -3  12  -4    0.70    3.70
  -3  12  -4    5.90    4.40
   3 -12   4   -2.00    2.40
   3 -12   4    8.20    3.80
  -4  12  -4    1.00    3.90
   4 -12   4    6.00    3.10
   4 -12   4   10.20    4.00
  -5  12  -4   30.90    6.10
   5 -12   4   16.10    6.30
  -6  12  -4   34.90    6.60
   6 -12   4   35.50    5.50
   6 -12   4   27.70    7.40
  -7  12  -4    1.20    4.30
   7 -12   4    7.90    6.30
   7 -12   4    3.10    4.00
  -8  12  -4    9.90    4.90
   8 -12   4   16.10    4.60
   8 -12   4   32.00    8.70
  -9  12  -4   -3.10    4.00
   9 -12   4    3.40    5.20
 -10  12  -4   -4.00    4.10
  10 -12   4    2.70    5.30
 -11  12  -4   11.40    5.50
  11 -12   4    1.90    5.40
 -12  12  -4   25.60    6.70
  12 -12   4   13.20    7.00
 -13  12  -4   14.10    6.00
  13 -12   4    9.00    6.80
 -14  12  -4    7.20    5.50
  14 -12   4    5.80    6.60
 -15  12  -4    1.90    5.80
  15 -12   4   10.70    7.10
  12  11  -4    5.30    6.30
  12  11  -4   14.30    8.10
  11  11  -4    7.30    5.70
  11  11  -4    6.20    7.10
 -11 -11   4   10.00    6.20
 -11 -11   4   10.30    6.40
  10  11  -4   -2.60    5.40
  10  11  -4    5.10    5.30
 -10 -11   4   -2.80    5.10
 -10 -11   4    2.20    5.30
   9  11  -4   17.10    5.50
   9  11  -4    6.80    6.30
  -9 -11   4   11.90    5.40
  -9 -11   4    6.60    5.70
   8  11  -4    9.10    5.10
   8  11  -4    3.10    5.20
  -8 -11   4    1.20    4.50
  -8 -11   4    1.90    5.60
   7  11  -4   33.60    7.70
   7  11  -4   27.20    6.70
  -7 -11   4   41.60    8.80
  -7 -11   4   49.60    8.50
   6  11  -4    9.70    4.70
   6  11  -4    4.60    5.20
  -6 -11   4   11.30    5.40
  -6 -11   4    6.70    4.40
   5  11  -4   10.60    4.50
   5  11  -4    5.40    5.80
  -5 -11   4   14.60    5.80
  -5 -11   4    3.50    4.30
   4  11  -4   -4.90    4.30
   4  11  -4    9.90    4.50
  -4 -11   4    6.70    4.70
  -4 -11   4    1.80    4.80
   3  11  -4   27.90    6.60
   3  11  -4   35.70    6.10
  -3 -11   4   13.50    5.70
  -3 -11   4   32.20    6.50
   2  11  -4   97.49    9.00
   2  11  -4  101.49   11.50
  -2 -11   4  103.59   11.60
  -2 -11   4  105.99    9.60
   1  11  -4  195.68   13.30
   1  11  -4  193.58   14.70
  -1 -11   4  208.58   14.50
  -1 -11   4  213.58   14.20
   0  11  -4   13.70    5.30
   0  11  -4   18.80    4.30
   0 -11   4    9.00    4.50
   0 -11   4    7.80    3.60
  -1  11  -4   10.20    4.60
  -1  11  -4    0.70    3.30
   1 -11   4    8.60    3.60
   1 -11   4    5.70    4.00
  -2  11  -4   29.10    6.00
  -2  11  -4   19.50    4.60
   2 -11   4   23.30    4.70
   2 -11   4   18.40    4.90
  -3  11  -4    7.90    4.30
  -3  11  -4    8.50    3.90
  -3  11  -4    2.80    3.20
   3 -11   4    4.80    3.30
   3 -11   4    5.40    2.90
  -4  11  -4   18.50    4.80
  -4  11  -4   15.00    4.70
  -4  11  -4   20.80    5.00
   4 -11   4   25.20    5.00
   4 -11   4   18.20    4.00
   4 -11   4   15.40    3.90
  -5  11  -4   56.59    7.60
  -5  11  -4   63.59    7.70
   5 -11   4   44.60    8.40
   5 -11   4   54.19    6.40
  -6  11  -4   45.70    6.80
   6 -11   4   54.69    9.30
   6 -11   4   42.30    5.70
  -7  11  -4   79.19    9.00
   7 -11   4   74.99    7.40
   7 -11   4   79.19   11.20
  -8  11  -4   -2.70    3.60
   8 -11   4    1.00    5.00
   8 -11   4   -5.90    3.10
  -9  11  -4   13.90    5.20
   9 -11   4    6.20    5.70
 -10  11  -4   31.10    6.50
  10 -11   4   36.00    8.30
 -11  11  -4   48.90    7.90
  11 -11   4   32.00    8.60
 -12  11  -4    1.30    4.30
  12 -11   4    5.30    5.60
 -13  11  -4   -5.50    4.20
  13 -11   4    5.90    5.90
 -14  11  -4    6.00    5.50
  14 -11   4    5.30    6.40
 -15  11  -4   -0.80    5.40
  15 -11   4   -0.80    5.80
  12  10  -4   15.80    7.60
  12  10  -4   15.00    6.20
 -12 -10   4   15.80    7.40
 -12 -10   4   11.80    6.20
  11  10  -4    3.90    5.10
  11  10  -4   -3.50    5.90
 -11 -10   4   -1.60    4.50
 -11 -10   4    1.60    5.70
  10  10  -4    1.80    5.20
  10  10  -4   -7.10    4.80
 -10 -10   4    6.20    5.00
 -10 -10   4   -0.10    6.00
   9  10  -4   -4.40    4.90
   9  10  -4    5.10    5.00
  -9 -10   4   -3.60    3.50
  -9 -10   4    9.10    5.70
   8  10  -4   82.19   11.10
   8  10  -4   73.19    9.00
  -8 -10   4   66.09    9.90
  -8 -10   4   58.09    9.40
   7  10  -4    6.80    5.20
   7  10  -4    9.30    4.30
  -7 -10   4   12.90    5.40
  -7 -10   4    0.70    3.40
   6  10  -4    1.10    4.60
   6  10  -4    2.80    3.90
  -6 -10   4    2.50    5.00
  -6 -10   4   10.30    4.50
   5  10  -4    0.20    3.50
   5  10  -4   -1.60    4.10
  -5 -10   4   -0.30    3.10
  -5 -10   4   -3.10    3.40
   4  10  -4    4.00    3.60
   4  10  -4   -1.00    4.70
  -4 -10   4   -3.10    3.00
  -4 -10   4    2.80    4.20
   3  10  -4   79.49    8.50
   3  10  -4   61.99    8.70
  -3 -10   4   60.19    8.50
  -3 -10   4   62.89    8.90
   2  10  -4    6.70    3.60
   2  10  -4    0.80    4.10
  -2 -10   4   14.00    5.10
  -2 -10   4    3.90    3.10
   1  10  -4   36.90    5.50
   1  10  -4   33.40    6.40
   1  10  -4   35.90    6.60
  -1 -10   4   35.60    6.20
  -1 -10   4   38.00    6.30
   0  10  -4   17.60    4.90
   0  10  -4   19.00    3.90
   0 -10   4    8.50    3.70
   0 -10   4   14.90    3.80
  -1  10  -4   93.39    9.40
  -1  10  -4   72.79    7.20
   1 -10   4   83.79    9.00
   1 -10   4   77.49    7.60
  -2  10  -4   25.80    4.80
  -2  10  -4   20.80    4.90
   2 -10   4   26.90    4.80
   2 -10   4   22.80    4.90
  -3  10  -4   76.19    7.10
  -3  10  -4   77.89    7.50
  -3  10  -4   92.49    8.60
   3 -10   4   67.89    6.40
   3 -10   4   73.39    6.50
   3 -10   4   83.19    7.20
  -4  10  -4    2.50    3.00
  -4  10  -4    4.10    3.30
  -4  10  -4    8.90    3.60
   4 -10   4    0.20    2.30
   4 -10   4    3.70    2.20
   4 -10   4   -2.70    2.40
  -5  10  -4    9.40    3.70
  -5  10  -4    5.40    3.60
   5 -10   4   11.60    4.70
   5 -10   4    4.30    2.40
   5 -10   4   19.60    3.90
   5 -10   4    4.50    3.00
  -6  10  -4    1.00    3.50
  -6  10  -4    4.60    3.50
   6 -10   4    6.30    3.30
   6 -10   4    3.80    4.30
  -7  10  -4   -0.50    3.30
  -7  10  -4    2.90    3.30
   7 -10   4   -2.50    4.20
   7 -10   4    2.80    3.40
  -8  10  -4   15.90    5.40
   8 -10   4   18.90    6.20
   8 -10   4   27.90    5.00
  -9  10  -4   10.30    4.30
   9 -10   4   28.00    5.60
   9 -10   4   10.90    6.20
 -10  10  -4    1.20    4.20
  10 -10   4    3.10    5.00
 -11  10  -4   21.80    5.80
  11 -10   4   31.10    7.90
 -12  10  -4  132.39   11.70
  12 -10   4  127.29   14.80
 -13  10  -4    5.60    4.70
  13 -10   4    2.00    5.40
 -14  10  -4    6.80    5.20
  14 -10   4    0.10    5.50
 -15  10  -4    4.90    5.20
  15 -10   4    9.40    6.80
 -16  10  -4   11.20    6.20
  13   9  -4   12.50    7.20
  13   9  -4   40.70   10.30
 -13  -9   4   34.80   10.10
 -13  -9   4   25.70    7.80
  12   9  -4    2.50    6.70
  12   9  -4   -0.90    5.40
 -12  -9   4   -1.20    6.70
 -12  -9   4    1.00    4.60
  11   9  -4    6.60    5.60
  11   9  -4   16.50    7.30
 -11  -9   4   -1.80    4.30
 -11  -9   4    1.30    5.40
  10   9  -4    2.00    5.90
  10   9  -4   15.60    5.70
 -10  -9   4    9.10    5.00
 -10  -9   4    6.00    6.20
   9   9  -4    2.40    5.20
   9   9  -4    6.30    4.60
  -9  -9   4    0.90    4.40
  -9  -9   4   10.20    6.30
   8   9  -4  121.19   10.80
   8   9  -4  120.69   13.50
  -8  -9   4  123.09   11.30
  -8  -9   4  119.19   13.50
   7   9  -4   -3.70    3.40
   7   9  -4   -3.20    4.50
  -7  -9   4   -2.10    3.10
  -7  -9   4   -0.20    4.00
   6   9  -4   10.60    3.90
   6   9  -4    6.00    5.30
  -6  -9   4   11.90    5.40
  -6  -9   4    5.20    3.90
   5   9  -4    6.50    5.10
   5   9  -4    4.20    3.40
  -5  -9   4    6.90    4.00
  -5  -9   4   12.20    5.20
   4   9  -4   11.50    3.80
   4   9  -4   14.40    5.10
  -4  -9   4    8.60    4.30
  -4  -9   4   11.10    4.00
   3   9  -4  110.59    8.40
   3   9  -4  108.29    9.80
  -3  -9   4   92.99    9.30
  -3  -9   4  106.99    9.30
   2   9  -4   16.40    5.10
   2   9  -4   27.30    4.50
  -2  -9   4   30.50    5.70
  -2  -9   4   22.00    5.10
   1   9  -4   24.00    4.30
   1   9  -4   24.00    5.70
   1   9  -4   11.90    3.00
  -1  -9   4   21.10    4.60
  -1  -9   4   15.70    4.10
   0   9  -4    5.60    3.10
   0   9  -4    5.60    3.00
   0   9  -4    6.50    3.40
   0  -9   4    7.60    3.10
   0  -9   4    2.60    2.90
  -1   9  -4  141.59   10.20
  -1   9  -4  148.59    9.70
   1  -9   4  140.29   10.00
   1  -9   4  140.19    9.80
  -2   9  -4  493.95   26.30
  -2   9  -4  483.55   25.90
   2  -9   4  515.55   26.50
   2  -9   4  495.05   26.30
   2  -9   4  489.65   25.00
  -3   9  -4    6.30    2.90
  -3   9  -4    8.20    3.10
  -3   9  -4    9.40    3.50
   3  -9   4    8.10    2.80
   3  -9   4    5.60    2.70
   3  -9   4   11.10    2.80
  -4   9  -4   40.90    5.50
  -4   9  -4   30.90    5.40
  -4   9  -4   51.39    5.70
   4  -9   4   39.10    5.20
   4  -9   4   35.30    4.50
   4  -9   4   39.40    4.90
   4  -9   4   34.40    6.80
  -5   9  -4    2.80    2.90
  -5   9  -4    3.00    3.00
   5  -9   4    1.30    2.60
   5  -9   4   -1.40    2.90
   5  -9   4    0.00    1.70
  -6   9  -4   14.80    4.00
  -6   9  -4   16.40    4.20
   6  -9   4   14.30    4.00
   6  -9   4   22.90    5.90
  -7   9  -4   12.50    4.00
  -7   9  -4    9.70    4.00
   7  -9   4    1.50    3.90
   7  -9   4    8.30    3.40
  -8   9  -4   57.19    7.90
  -8   9  -4   66.69    7.80
   8  -9   4   83.69   10.80
   8  -9   4   74.09    7.60
  -9   9  -4  192.38   13.40
   9  -9   4  204.48   12.80
   9  -9   4  191.38   14.90
 -10   9  -4    2.90    4.00
  10  -9   4    3.40    4.70
 -11   9  -4  128.09   10.80
  11  -9   4  123.39   12.20
 -12   9  -4   35.60    7.00
  12  -9   4   33.10    8.40
 -13   9  -4   -1.30    4.10
  13  -9   4    8.80    6.50
 -14   9  -4   23.30    6.50
  14  -9   4   14.20    6.90
 -15   9  -4    1.10    5.20
  15  -9   4   -1.70    5.70
 -16   9  -4    8.90    5.40
  14   8  -4   23.50    8.80
  14   8  -4    7.10    6.60
 -14  -8   4    6.90    7.80
 -14  -8   4    3.20    6.00
  13   8  -4    8.10    7.30
  13   8  -4    0.80    5.30
 -13  -8   4    8.40    5.80
 -13  -8   4    8.30    7.00
  12   8  -4   -3.70    4.70
  12   8  -4    4.40    6.00
 -12  -8   4    1.40    4.90
 -12  -8   4   -2.50    5.80
  11   8  -4   -6.50    5.50
  11   8  -4   -0.60    4.30
 -11  -8   4   -4.60    5.10
 -11  -8   4    4.10    4.70
  10   8  -4    4.20    5.40
  10   8  -4   -3.90    4.50
 -10  -8   4    3.30    4.30
 -10  -8   4   -2.30    4.70
   9   8  -4    5.80    4.80
   9   8  -4    2.40    5.60
  -9  -8   4    6.80    4.70
  -9  -8   4   12.30    6.50
   8   8  -4   33.30    6.30
   8   8  -4   29.80    7.30
  -8  -8   4   22.80    6.40
  -8  -8   4   26.40    6.20
   7   8  -4   62.29    7.70
   7   8  -4   49.80    8.40
  -7  -8   4   53.69    8.30
  -7  -8   4   56.49    8.70
   6   8  -4   56.69    7.10
   6   8  -4   49.70    8.30
  -6  -8   4   61.59    8.90
  -6  -8   4   60.29    8.40
   5   8  -4   97.19    7.80
   5   8  -4   89.99   10.50
  -5  -8   4   95.69   10.40
  -5  -8   4   84.89    9.90
   4   8  -4   -0.60    3.50
   4   8  -4    3.50    2.90
  -4  -8   4    3.30    3.40
  -4  -8   4    2.60    3.30
   3   8  -4  212.48   13.20
   3   8  -4  235.08   14.80
  -3  -8   4  230.58   14.50
  -3  -8   4  224.58   14.70
   2   8  -4  166.28   10.20
   2   8  -4  153.98   11.40
  -2  -8   4  152.68   10.90
  -2  -8   4  159.58   11.40
   1   8  -4   10.10    2.90
   1   8  -4    6.50    3.40
   1   8  -4    4.20    2.30
  -1  -8   4    6.70    3.00
  -1  -8   4    9.70    3.60
   0   8  -4  483.15   25.60
   0   8  -4  504.25   26.90
   0   8  -4  488.25   26.00
   0  -8   4  540.65   27.00
   0  -8   4  514.65   26.90
  -1   8  -4    3.20    2.30
  -1   8  -4    7.00    3.30
  -1   8  -4    2.80    2.60
   1  -8   4    8.70    2.70
   1  -8   4    1.40    1.90
  -2   8  -4   66.29    6.00
  -2   8  -4   55.99    5.40
  -2   8  -4   60.49    5.80
   2  -8   4   63.59    5.00
   2  -8   4   58.99    6.10
   2  -8   4   53.19    5.30
  -3   8  -4    9.90    2.90
  -3   8  -4   11.80    3.40
  -3   8  -4   21.30    3.80
   3  -8   4   10.30    2.60
   3  -8   4   19.10    3.10
   3  -8   4   13.40    3.00
  -4   8  -4  133.59    9.20
  -4   8  -4  130.39    8.90
   4  -8   4  125.39    8.30
   4  -8   4  120.59    7.90
   4  -8   4  134.09    8.30
   4  -8   4  130.59   10.20
  -5   8  -4  190.38   11.50
  -5   8  -4  188.38   11.80
   5  -8   4  176.28   11.00
   5  -8   4  178.08   10.20
   5  -8   4  176.08   12.90
  -6   8  -4    1.80    2.90
  -6   8  -4   -2.60    2.20
   6  -8   4    1.90    2.50
   6  -8   4    1.20    3.50
  -7   8  -4   22.00    4.90
  -7   8  -4   19.10    4.20
   7  -8   4   26.10    6.20
   7  -8   4   16.80    3.70
  -8   8  -4   38.50    6.00
   8  -8   4   43.30    7.60
   8  -8   4   35.80    5.10
  -9   8  -4   99.89    9.70
   9  -8   4   82.79   10.70
   9  -8   4   83.09    7.70
 -10   8  -4    8.70    4.00
  10  -8   4   -1.70    3.40
  10  -8   4    7.40    4.80
 -11   8  -4   16.50    5.30
  11  -8   4    9.10    5.20
 -12   8  -4   13.20    5.40
  12  -8   4    9.80    5.50
 -13   8  -4   13.00    5.30
  13  -8   4    0.50    4.80
 -14   8  -4   55.49    8.40
  14  -8   4   41.20    8.90
 -15   8  -4    1.30    4.40
 -16   8  -4    1.80    4.70
  14   7  -4    5.00    6.40
  14   7  -4    6.20    7.30
 -14  -7   4    0.10    4.20
 -14  -7   4   10.40    7.10
  13   7  -4    0.00    5.00
  13   7  -4   -4.50    6.20
 -13  -7   4    5.60    6.90
 -13  -7   4    1.60    5.40
  12   7  -4    3.30    6.00
  12   7  -4   11.20    5.60
 -12  -7   4    5.50    5.90
 -12  -7   4    5.20    4.80
  11   7  -4   21.70    6.50
  11   7  -4   18.80    6.40
 -11  -7   4   29.20    7.30
 -11  -7   4   18.40    6.20
  10   7  -4   35.20    7.10
  10   7  -4   43.90    8.80
 -10  -7   4   51.49    9.50
 -10  -7   4   42.30    7.70
   9   7  -4    4.20    5.30
   9   7  -4   13.20    5.10
  -9  -7   4   19.30    6.80
  -9  -7   4   15.90    5.60
   8   7  -4   16.90    6.10
   8   7  -4   30.50    5.80
  -8  -7   4   20.80    6.10
  -8  -7   4   20.40    5.60
   7   7  -4   41.50    7.20
   7   7  -4   37.80    6.10
  -7  -7   4   38.80    6.70
  -7  -7   4   32.70    7.20
   6   7  -4    7.30    4.80
   6   7  -4    5.80    3.20
  -6  -7   4    9.70    4.00
  -6  -7   4    6.30    3.60
   5   7  -4   81.09    9.00
   5   7  -4   69.09    6.80
  -5  -7   4   94.49    9.90
  -5  -7   4   99.39    9.90
   4   7  -4   28.60    6.20
   4   7  -4   38.80    5.10
  -4  -7   4   46.50    6.60
  -4  -7   4   47.80    6.50
   3   7  -4  112.49    8.90
   3   7  -4  107.59    7.60
  -3  -7   4  112.99    8.70
  -3  -7   4   99.79    8.30
   2   7  -4   20.60    4.30
   2   7  -4   25.80    4.00
  -2  -7   4   21.30    4.20
  -2  -7   4   25.20    4.50
   1   7  -4  165.48   11.20
   1   7  -4  173.28   10.70
   1   7  -4  181.78   10.00
  -1  -7   4  175.18   11.40
  -1  -7   4  190.18   11.50
  -1   7  -4  215.78   12.20
  -1   7  -4  204.28   12.30
   1  -7   4  228.08   12.90
   1  -7   4  236.18   12.90
  -2   7  -4   33.70    4.70
  -2   7  -4   36.00    4.50
   2  -7   4   35.10    4.50
   2  -7   4   46.50    5.00
   2  -7   4   39.30    4.00
  -3   7  -4   44.60    5.40
  -3   7  -4   49.20    5.20
   3  -7   4   42.00    4.30
   3  -7   4   50.89    5.20
   3  -7   4   48.90    4.20
  -4   7  -4  113.59    7.80
  -4   7  -4  114.19    8.20
   4  -7   4  125.29    7.70
   4  -7   4  112.69    7.20
   4  -7   4  105.19    6.90
   4  -7   4  109.09    8.80
  -5   7  -4    1.70    2.40
  -5   7  -4    4.60    2.60
   5  -7   4    6.70    3.50
   5  -7   4    8.30    2.60
  -6   7  -4  150.58   10.10
  -6   7  -4  142.39   10.20
   6  -7   4  159.68   11.50
   6  -7   4  160.28    9.70
  -7   7  -4    8.10    3.20
   7  -7   4    9.90    3.10
   7  -7   4    9.60    4.00
  -8   7  -4   24.80    4.50
   8  -7   4   17.70    3.60
   8  -7   4   16.60    4.70
  -9   7  -4   61.09    7.10
   9  -7   4   31.50    6.70
   9  -7   4   47.60    6.00
 -10   7  -4    3.40    3.90
  10  -7   4    1.70    3.10
  10  -7   4    9.40    4.60
 -11   7  -4    2.00    3.90
  11  -7   4    6.80    4.30
 -12   7  -4   52.69    7.60
  12  -7   4   53.89    9.00
 -13   7  -4    5.40    4.20
  13  -7   4   28.40    7.20
 -14   7  -4    3.10    4.40
 -15   7  -4   11.50    5.30
 -16   7  -4    7.40    5.90
 -17   7  -4   11.40    6.90
  15   6  -4    0.90    7.80
 -15  -6   4    4.90    5.80
  14   6  -4    4.10    7.10
 -14  -6   4   -0.70    5.20
 -14  -6   4    4.30    5.60
 -14  -6   4    5.20    7.10
  13   6  -4    5.90    6.90
 -13  -6   4    6.60    5.60
 -13  -6   4    3.60    6.10
 -13  -6   4   -1.00    3.30
  12   6  -4   -2.70    5.40
 -12  -6   4    4.50    4.70
 -12  -6   4    0.30    4.80
 -12  -6   4   -1.10    4.60
  11   6  -4    3.60    5.50
 -11  -6   4   10.70    4.90
 -11  -6   4   17.30    6.40
 -11  -6   4   17.80    5.60
  10   6  -4  170.58   14.20
 -10  -6   4  185.28   14.60
 -10  -6   4  156.68   13.10
 -10  -6   4  169.18   12.10
   9   6  -4    6.00    5.10
   9   6  -4    5.80    4.00
  -9  -6   4    5.70    4.20
  -9  -6   4    3.10    4.80
  -9  -6   4   10.40    4.20
   8   6  -4   31.30    5.70
   8   6  -4   36.00    7.00
  -8  -6   4   34.90    6.90
  -8  -6   4   37.50    6.50
   7   6  -4    6.00    4.30
   7   6  -4    3.30    3.60
  -7  -6   4    3.80    3.60
  -7  -6   4   -0.30    2.80
   6   6  -4   20.90    4.20
   6   6  -4   16.90    4.70
  -6  -6   4   14.20    4.50
  -6  -6   4   20.80    4.80
   5   6  -4  109.69    8.10
   5   6  -4  115.99    9.60
  -5  -6   4  125.39    9.30
  -5  -6   4  117.89    9.50
   4   6  -4    1.30    2.90
   4   6  -4    0.70    2.10
  -4  -6   4    1.00    2.40
  -4  -6   4    1.30    2.50
   3   6  -4   16.30    3.30
   3   6  -4   20.70    4.30
  -3  -6   4   19.50    4.20
  -3  -6   4   17.30    4.40
   2   6  -4    0.60    2.20
  -2  -6   4   -2.20    2.00
  -2  -6   4    2.70    2.10
   1   6  -4   62.19    4.50
   1   6  -4   52.99    5.50
  -1  -6   4   56.29    5.30
  -1  -6   4   63.89    5.70
   0   6  -4   81.09    5.70
   0  -6   4   63.79    5.80
   0  -6   4   88.49    6.40
  -1   6  -4  884.91   42.90
  -1   6  -4  874.01   43.00
   1  -6   4  852.51   42.40
   1  -6   4  914.11   43.60
   1  -6   4  867.21   43.50
  -2   6  -4  603.74   30.40
  -2   6  -4  622.84   30.90
  -2   6  -4  597.14   30.30
   2  -6   4  620.14   30.50
   2  -6   4  590.84   30.00
   2  -6   4  621.74   30.70
  -3   6  -4   52.19    5.20
  -3   6  -4   52.59    5.40
   3  -6   4   42.30    3.70
   3  -6   4   56.69    5.30
   3  -6   4   41.00    4.30
  -4   6  -4  296.37   16.10
  -4   6  -4  288.17   15.70
   4  -6   4  294.77   15.00
   4  -6   4  289.87   15.30
   4  -6   4  268.67   15.00
   4  -6   4  292.57   16.80
  -5   6  -4    5.60    2.90
  -5   6  -4    3.10    2.30
   5  -6   4    4.80    2.90
   5  -6   4    3.20    2.10
  -6   6  -4    2.10    2.40
   6  -6   4    1.80    2.90
   6  -6   4   -0.30    1.90
  -7   6  -4  111.79    8.00
   7  -6   4   92.79    8.40
   7  -6   4  102.09    7.40
  -8   6  -4   61.09    7.10
   8  -6   4   57.19    8.10
   8  -6   4   64.99    6.50
  -9   6  -4   18.80    4.60
   9  -6   4   31.60    4.60
   9  -6   4   28.10    5.90
 -10   6  -4    6.70    3.60
  10  -6   4   10.10    4.60
  10  -6   4    3.60    3.10
 -11   6  -4    0.10    3.80
  11  -6   4    5.10    4.80
  11  -6   4    4.20    3.30
 -12   6  -4    8.30    4.20
  12  -6   4    4.80    4.30
 -13   6  -4   63.59    8.80
  13  -6   4   46.70   13.40
 -14   6  -4   10.40    4.60
 -15   6  -4   18.60    6.10
 -16   6  -4    2.50    5.70
 -17   6  -4   13.40    6.90
 -15  -5   4   17.50    7.20
  14   5  -4    6.60    6.60
 -14  -5   4   -2.80    4.80
 -14  -5   4    3.80    7.50
 -14  -5   4   12.00    7.20
  13   5  -4    5.00    6.60
 -13  -5   4   26.30    6.40
 -13  -5   4    6.00    5.40
 -13  -5   4   18.10    6.90
  12   5  -4   92.09   11.70
 -12  -5   4  101.29   12.40
 -12  -5   4   61.89    9.40
 -12  -5   4  120.29   11.30
  11   5  -4   42.20    8.20
 -11  -5   4   19.60    6.80
 -11  -5   4   19.30    5.80
 -11  -5   4   23.80    5.80
  10   5  -4    8.20    5.10
 -10  -5   4    2.40    3.20
 -10  -5   4    8.40    4.90
 -10  -5   4    8.10    5.00
   9   5  -4   33.40    7.30
  -9  -5   4   27.10    6.20
  -9  -5   4   34.00    6.10
   8   5  -4    3.50    4.30
  -8  -5   4    2.50    3.00
  -8  -5   4    1.50    3.50
  -8  -5   4    4.30    2.60
   7   5  -4   47.00    6.90
  -7  -5   4   54.29    7.60
  -7  -5   4   59.99    7.70
  -7  -5   4   64.09    6.40
   6   5  -4   56.09    6.10
   6   5  -4   50.09    7.10
  -6  -5   4   59.89    7.30
  -6  -5   4   49.20    6.60
   5   5  -4   88.39    7.80
   5   5  -4   97.49    6.70
  -5  -5   4   78.79    7.30
  -5  -5   4   81.29    7.30
   4   5  -4   14.10    2.90
  -4  -5   4    9.80    3.20
  -4  -5   4   11.50    3.30
   3   5  -4   51.59    4.90
  -3  -5   4   34.50    5.20
  -3  -5   4   49.80    5.80
   2   5  -4  245.48   13.10
  -2  -5   4  246.08   14.00
  -2  -5   4  240.28   14.10
   1   5  -4   93.79    6.10
  -1  -5   4   93.59    6.80
  -1  -5   4   93.89    6.70
   0   5  -4   -1.20    1.50
   0   5  -4    1.20    1.60
   0  -5   4    1.30    1.90
   0  -5   4    0.30    1.60
  -1   5  -4   33.90    3.80
  -1   5  -4   42.30    3.70
  -1   5  -4   32.40    4.00
   1  -5   4   45.00    4.70
   1  -5   4   36.60    3.30
   1  -5   4   34.70    4.10
  -2   5  -4  289.77   15.10
  -2   5  -4  294.87   15.50
  -2   5  -4  285.47   15.10
   2  -5   4  290.17   15.10
   2  -5   4  283.37   15.20
   2  -5   4  282.17   14.80
  -3   5  -4   17.10    3.20
  -3   5  -4   18.50    3.20
  -3   5  -4   22.10    3.10
   3  -5   4   30.50    3.50
   3  -5   4   24.20    2.90
   3  -5   4   20.40    2.80
   3  -5   4   26.10    3.50
  -4   5  -4  145.99    8.80
  -4   5  -4  158.58    9.20
   4  -5   4  145.29    8.00
   4  -5   4  132.19    8.20
   4  -5   4  134.99    9.60
   4  -5   4  151.48    9.10
   4  -5   4  149.39    8.60
  -5   5  -4  269.87   15.60
  -5   5  -4  275.97   15.30
   5  -5   4  302.87   16.50
   5  -5   4  276.07   15.00
  -6   5  -4  170.28   10.40
   6  -5   4  166.18   10.00
   6  -5   4  171.68   11.30
  -7   5  -4   13.30    3.50
   7  -5   4   17.70    3.10
   7  -5   4    3.80    3.20
  -8   5  -4   50.29    6.60
   8  -5   4   58.99    5.50
   8  -5   4   64.19    7.90
  -9   5  -4   21.90    4.30
   9  -5   4   25.50    5.10
 -10   5  -4    4.20    3.50
  10  -5   4    0.60    3.10
 -11   5  -4    9.60    4.30
  11  -5   4   11.80    4.50
 -12   5  -4    9.70    4.30
  12  -5   4    6.40    4.40
 -13   5  -4   49.20    7.60
 -14   5  -4   11.60    5.30
 -15   5  -4   -6.80    4.10
 -16   5  -4   -1.50    5.20
 -17   5  -4    0.60    5.60
 -16  -4   4    4.40    5.90
 -15  -4   4   15.00    6.30
  14   4  -4    2.20    6.40
 -14  -4   4   15.50    5.90
  13   4  -4   70.69   10.70
 -13  -4   4   71.49   10.40
 -13  -4   4   46.20    8.20
 -13  -4   4   57.59    8.10
  12   4  -4   40.10    8.00
 -12  -4   4   57.69    9.90
 -12  -4   4   32.30    6.20
 -12  -4   4   46.40    8.00
  11   4  -4  123.09   12.70
  11   4  -4   88.09   10.30
 -11  -4   4  109.59   12.20
 -11  -4   4   77.09   10.10
  10   4  -4   80.19    9.90
 -10  -4   4   69.79    9.40
 -10  -4   4   28.30    4.70
   9   4  -4   37.20    6.70
  -9  -4   4   31.00    5.70
  -9  -4   4   33.70    6.40
  -9  -4   4   49.60    5.90
   8   4  -4   35.00    6.20
  -8  -4   4   42.00    6.60
  -8  -4   4   29.60    5.30
  -8  -4   4   38.30    5.30
   7   4  -4    0.70    3.20
  -7  -4   4    4.80    3.00
  -7  -4   4   -1.50    2.50
  -7  -4   4   -0.50    2.90
   6   4  -4   15.90    4.20
  -6  -4   4   13.90    3.90
  -6  -4   4   19.70    3.40
  -6  -4   4   15.70    3.60
   5   4  -4    4.90    2.60
  -5  -4   4    3.90    2.80
  -5  -4   4    4.00    2.60
   4   4  -4  601.74   30.60
  -4  -4   4  611.54   31.80
  -4  -4   4  635.04   31.80
   3   4  -4  618.54   31.10
  -3  -4   4  636.94   32.30
  -3  -4   4  642.34   32.30
   2   4  -4  590.74   29.10
  -2  -4   4  611.54   30.20
  -2  -4   4  576.04   30.20
   1   4  -4  116.09    7.10
  -1  -4   4  121.89    7.70
  -1  -4   4  125.79    7.80
   0   4  -4 1035.10   48.60
   0   4  -4  961.00   48.60
   0  -4   4 1023.20   49.40
   0  -4   4 1021.00   49.50
  -1   4  -4   12.40    2.40
  -1   4  -4   14.70    2.20
   1  -4   4   10.60    2.10
  -2   4  -4 1136.19   55.39
  -2   4  -4 1143.99   55.79
  -2   4  -4 1167.88   55.49
   2  -4   4 1136.19   55.69
   2  -4   4 1146.79   55.29
   2  -4   4 1156.68   55.79
   2  -4   4 1156.78   55.59
  -3   4  -4   59.19    4.80
  -3   4  -4   71.39    4.80
  -3   4  -4   70.69    5.20
   3  -4   4   68.69    4.80
   3  -4   4   61.19    4.30
   3  -4   4   76.29    4.90
   3  -4   4   64.49    5.10
  -4   4  -4   17.50    2.80
  -4   4  -4   12.20    2.70
   4  -4   4   18.10    3.70
   4  -4   4   19.20    2.50
   4  -4   4   17.30    2.60
   4  -4   4   13.50    2.70
  -5   4  -4  286.37   16.00
   5  -4   4  303.17   15.80
   5  -4   4  303.67   16.80
   5  -4   4  304.37   16.50
  -6   4  -4  326.27   16.90
   6  -4   4  286.17   17.20
  -7   4  -4  781.02   39.10
   7  -4   4  770.02   39.60
  -8   4  -4  374.36   20.80
   8  -4   4  385.16   21.20
  -9   4  -4   64.09    7.30
   9  -4   4   77.69    8.50
 -10   4  -4   19.40    4.90
  10  -4   4   11.30    4.40
 -11   4  -4   -2.00    3.20
  11  -4   4   -2.00    3.40
 -12   4  -4   10.90    5.10
 -13   4  -4    9.80    4.70
 -14   4  -4   61.59    9.40
 -15   4  -4    8.60    5.50
 -16   4  -4   -0.10    5.30
 -17   4  -4   12.60    7.00
 -16  -3   4   -6.90    5.20
 -15  -3   4    4.90    5.10
 -14  -3   4   27.20    6.40
  13   3  -4    8.60    5.50
 -13  -3   4    5.20    3.70
 -13  -3   4   11.70    5.50
 -13  -3   4   16.50    5.90
  12   3  -4   62.89    9.10
  12   3  -4   45.50    7.90
 -12  -3   4   38.10    8.50
 -12  -3   4   55.29    8.10
  11   3  -4   26.10    5.60
  11   3  -4   22.30    6.00
 -11  -3   4   16.90    5.20
 -11  -3   4   32.40    6.90
 -11  -3   4   13.40    3.90
  10   3  -4   35.30    7.20
  10   3  -4   47.20    7.60
 -10  -3   4   39.10    6.90
 -10  -3   4   43.10    6.00
 -10  -3   4   45.70    6.80
   9   3  -4    5.30    4.10
  -9  -3   4    7.90    4.10
  -9  -3   4    4.90    2.90
  -9  -3   4    0.40    2.50
   8   3  -4   35.70    5.90
   7   3  -4  161.38   11.50
  -7  -3   4  168.28   11.10
  -7  -3   4  172.78   11.40
  -7  -3   4  166.68   10.00
  -6  -3   4  126.79    8.90
  -6  -3   4  115.79    7.50
  -6  -3   4  118.29    8.50
  -5  -3   4  402.66   21.10
  -5  -3   4  425.66   22.30
  -5  -3   4  427.86   22.60
  -4  -3   4  234.98   13.70
  -4  -3   4  247.68   14.00
  -4  -3   4  238.08   12.60
   3   3  -4   71.79    5.00
  -3  -3   4   81.39    5.90
  -3  -3   4   81.39    6.00
  -2  -3   4  369.26   20.50
  -2  -3   4  417.86   20.60
  -1  -3   4  115.99    7.20
  -1  -3   4  103.89    6.90
   0   3  -4  239.18   11.80
   0  -3   4  223.18   12.40
   0  -3   4  221.38   12.50
  -1   3  -4 1046.60   50.89
  -1   3  -4 1066.99   50.69
   1  -3   4 1041.90   50.49
   1  -3   4 1079.09   50.99
   1  -3   4 1026.70   51.09
  -2   3  -4  496.75   24.40
  -2   3  -4  489.85   24.40
  -2   3  -4  493.85   24.70
   2  -3   4  518.15   24.60
   2  -3   4  494.45   24.70
   2  -3   4  477.25   24.30
   2  -3   4  483.25   24.60
  -3   3  -4  235.58   13.20
  -3   3  -4  235.28   12.80
   3  -3   4  253.47   13.30
   3  -3   4  254.97   12.90
   3  -3   4  241.28   12.80
  -4   3  -4  160.68    9.40
   4  -3   4  162.28    9.10
   4  -3   4  165.88    9.80
   4  -3   4  166.78    9.30
  -5   3  -4  210.98   12.30
   5  -3   4  226.18   12.80
   5  -3   4  227.68   12.90
   5  -3   4  225.08   12.00
  -6   3  -4  264.67   14.60
   6  -3   4  261.37   13.90
   6  -3   4  262.67   14.80
  -7   3  -4   42.20    5.30
   7  -3   4   48.70    5.70
  -8   3  -4   14.30    3.60
   8  -3   4   11.90    3.60
  -9   3  -4   10.90    3.60
   9  -3   4   10.50    3.80
 -10   3  -4    0.90    3.60
  10  -3   4    4.60    3.30
 -11   3  -4   57.99    7.80
 -12   3  -4   15.30    5.40
 -13   3  -4   29.80    6.50
 -14   3  -4    2.20    4.50
 -15   3  -4   11.60    5.90
 -16   3  -4    2.10    5.90
 -17   3  -4    0.40    5.30
 -16  -2   4   -2.00    5.40
 -15  -2   4   25.40    6.70
 -14  -2   4    3.50    3.60
  13   2  -4    2.60    4.70
  13   2  -4    2.50    5.40
 -13  -2   4   -0.20    2.40
  12   2  -4   89.39   10.10
  12   2  -4   80.49   10.10
 -12  -2   4   70.59    9.40
 -12  -2   4   95.89    9.90
 -12  -2   4   50.79    7.50
  11   2  -4   15.40    5.90
  11   2  -4   20.10    5.90
 -11  -2   4   12.30    4.40
 -11  -2   4    4.30    4.20
 -11  -2   4   20.70    5.00
  10   2  -4   60.89    7.80
  10   2  -4   50.09    7.90
 -10  -2   4   48.20    6.60
 -10  -2   4   56.19    7.70
 -10  -2   4   57.89    6.90
   9   2  -4   50.89    7.30
   9   2  -4   55.49    7.80
  -9  -2   4   51.09    7.30
  -9  -2   4   61.39    6.50
  -9  -2   4   55.19    6.80
   8   2  -4   37.40    6.20
  -8  -2   4   46.10    5.80
  -8  -2   4   49.20    5.60
  -8  -2   4   43.60    6.30
  -7  -2   4    0.10    2.30
  -7  -2   4    4.00    2.40
  -7  -2   4    1.00    1.30
  -6  -2   4   38.30    4.20
  -6  -2   4   33.20    5.10
  -6  -2   4   43.00    5.40
  -5  -2   4   45.50    4.10
  -5  -2   4   44.60    5.40
  -5  -2   4   48.50    5.40
  -4  -2   4    3.20    1.50
  -4  -2   4    6.60    2.20
  -4  -2   4    3.90    1.90
  -3  -2   4  115.69    7.50
  -3  -2   4  116.29    7.50
  -2  -2   4   21.30    3.20
  -2  -2   4   17.80    2.80
  -1  -2   4  154.78    9.20
  -1  -2   4  158.28    9.10
  -1   2  -4 3022.00  145.89
  -1   2  -4 3136.99  145.79
   1  -2   4 3018.30  145.89
   1  -2   4 3060.19  145.69
   1  -2   4 3116.19  146.19
   1  -2   4 3071.79  146.19
   2  -2   4 1290.07   60.69
   2  -2   4 1270.17   60.59
   2  -2   4 1214.48   60.29
  -3   2  -4  237.48   12.30
   3  -2   4  228.78   12.50
   3  -2   4  229.88   12.40
  -5   2  -4   69.19    5.10
   5  -2   4   56.29    4.70
   5  -2   4   67.69    5.10
  -6   2  -4  686.73   35.50
   6  -2   4  721.13   35.50
   6  -2   4  721.33   35.20
  -7   2  -4   40.80    5.30
   7  -2   4   46.30    5.00
   7  -2   4   44.70    5.10
  -8   2  -4  369.86   20.10
   8  -2   4  372.46   19.40
   8  -2   4  353.26   19.60
  -9   2  -4  139.39    9.90
   9  -2   4  141.29    9.20
   9  -2   4  133.19    9.40
 -10   2  -4   22.50    5.20
 -11   2  -4   16.30    5.20
 -12   2  -4   10.90    4.80
 -13   2  -4    1.20    4.20
 -14   2  -4    6.70    5.00
 -15   2  -4   -1.10    4.80
 -16   2  -4   12.70    7.00
 -17   2  -4    4.40    6.20
 -17  -1   4   -1.10    6.10
 -16  -1   4    9.50    6.00
 -15  -1   4   14.10    4.80
 -14  -1   4    4.10    2.70
  13   1  -4   28.90    7.00
 -13  -1   4   12.90    4.30
  12   1  -4   64.19    9.00
  12   1  -4   48.40    8.30
 -12  -1   4   73.69    9.20
 -12  -1   4   51.39    7.40
 -12  -1   4   54.29    7.60
  11   1  -4   10.50    4.60
  11   1  -4    4.10    4.20
 -11  -1   4    3.60    3.70
 -11  -1   4    8.50    4.10
 -11  -1   4    5.30    3.90
  10   1  -4    0.70    3.80
  10   1  -4    2.00    3.80
 -10  -1   4    0.50    3.30
 -10  -1   4    5.10    3.40
 -10  -1   4    8.80    4.00
   9   1  -4   35.00    6.50
   9   1  -4   33.10    5.80
  -9  -1   4   37.80    5.30
  -9  -1   4   40.90    5.70
  -9  -1   4   38.30    5.70
   8   1  -4    6.00    3.40
  -8  -1   4    2.20    2.50
  -8  -1   4   -1.10    2.40
  -8  -1   4    5.50    3.10
  -7  -1   4  776.92   37.10
  -7  -1   4  722.93   37.90
  -7  -1   4  738.83   38.10
  -6  -1   4  849.41   42.30
  -6  -1   4  836.42   41.20
  -5  -1   4  111.79    6.80
  -5  -1   4  119.79    7.80
  -5  -1   4  119.49    7.80
  -4  -1   4 1259.17   61.19
  -4  -1   4 1252.87   61.29
  -3  -1   4  421.16   21.30
  -3  -1   4  407.06   21.30
   2   1  -4 2872.01  138.79
  -2  -1   4 2961.40  139.29
  -2  -1   4 2924.01  139.29
   1   1  -4 2349.56  113.29
  -1  -1   4 2352.16  113.39
  -1  -1   4 2417.86  113.49
   0   1  -4 3610.74  169.08
[truncated: 880,645 more chars]
